# Supplementary material for: {[(1Z)-3-Chloro-1H-isoindol-1-yl­idene]meth­yl}dimethyl­amine
Source: Acta Crystallogr Sect E Struct Rep Online. 2013 Feb 28;69(Pt 3):o448. doi: 10.1107/S160053681300500X (PMC3588530; doi:10.1107/S160053681300500X)
Supplement: Supplementary file 1 [file e-69-0o448-sup1.cif]

##############################################################################
#                                                                            #
# This CIF contains the data in a paper accepted for publication in          #
# Acta Crystallographica Section E. It conforms to the requirements of       #
# Notes for Authors for Acta Crystallographica Section E, and has been       #
# peer reviewed under the auspices of the IUCr Commission on Journals.       #
#                                                                            #
# Full details of the Crystallographic Information File format               #
# are given in the paper "The Crystallographic Information File (CIF):       #
# a New Standard Archive File for Crystallography" by S. R. Hall, F. H.      #
# Allen and I. D. Brown [Acta Cryst. (1991), A47, 655-685].                  #
#                                                                            #
# The current version of the core CIF dictionary is obtainable from          #
# ftp://ftp.iucr.org/pub/cif_core.dic.                                       #
#                                                                            #
# Software is freely available for graphical display of the structure(s)     #
# in this CIF. For information consult the CIF software page                 #
# http://www.iucr.org/resources/cif/software.                                #
#                                                                            #
# This file may be used for bona fide research purposes within the           #
# scientific community so long as proper attribution is given to the journal # 
# article from which it was obtained.                                        #
#                                                                            #
##############################################################################
data_I
_audit_creation_method     SHELXL-97
_chemical_name_systematic
;
{[(1<i>Z</i>)-3-Chloro-1<i>H</i>-isoindol-1-ylidene]methyl}dimethylamine
;
_chemical_name_common     ?
_chemical_formula_moiety     'C11 H11 Cl N2'
_chemical_formula_sum     'C11 H11 Cl N2'
_chemical_formula_iupac     'C11 H11 Cl N2'
_chemical_formula_weight     206.67
_chemical_melting_point     ?
_symmetry_cell_setting     monoclinic
_symmetry_space_group_name_H-M     'P 21/c'
_symmetry_space_group_name_Hall     '-P 2ybc'
loop_
    _symmetry_equiv_pos_as_xyz
    'x, y, z'
    '-x, y+1/2, -z+1/2'
    '-x, -y, -z'
    'x, -y-1/2, z-1/2'
_cell_length_a     12.1588(9)
_cell_length_b     10.4087(8)
_cell_length_c     16.3165(12)
_cell_angle_alpha     90.00
_cell_angle_beta     92.7200(10)
_cell_angle_gamma     90.00
_cell_volume     2062.6(3)
_cell_formula_units_Z     8
_cell_measurement_reflns_used     9633
_cell_measurement_theta_min     2.32
_cell_measurement_theta_max     27.56
_cell_measurement_temperature     293(2)
_exptl_crystal_description     block
_exptl_crystal_colour     colourless
_exptl_crystal_size_max     0.30
_exptl_crystal_size_mid     0.30
_exptl_crystal_size_min     0.20
_exptl_crystal_density_diffrn     1.331
_exptl_crystal_density_meas     ?
_exptl_crystal_density_method     'not measured'
_exptl_crystal_F_000     864
_exptl_absorpt_coefficient_mu     0.330
_exptl_absorpt_correction_type     multi-scan
_exptl_absorpt_process_details     '(SADABS; Bruker, 2002)'
_exptl_absorpt_correction_T_min     0.9075
_exptl_absorpt_correction_T_max     0.9370
_exptl_special_details
;
;
_diffrn_ambient_temperature     293(2)
_diffrn_radiation_type     MoK\a
_diffrn_radiation_wavelength     0.71073
_diffrn_radiation_source     'fine-focus sealed tube'
_diffrn_radiation_monochromator     graphite
_diffrn_measurement_device_type     'Bruker SMART APEX CCD'
_diffrn_measurement_method     'phi and omega scans'
_diffrn_detector_area_resol_mean     ?
_diffrn_reflns_number     14393
_diffrn_reflns_av_R_equivalents     0.0234
_diffrn_reflns_av_sigmaI/netI     0.0186
_diffrn_reflns_theta_min     1.68
_diffrn_reflns_theta_max     24.99
_diffrn_reflns_theta_full     24.99
_diffrn_measured_fraction_theta_max     1.000
_diffrn_measured_fraction_theta_full     1.000
_diffrn_reflns_limit_h_min     -12
_diffrn_reflns_limit_h_max     14
_diffrn_reflns_limit_k_min     -12
_diffrn_reflns_limit_k_max     12
_diffrn_reflns_limit_l_min     -19
_diffrn_reflns_limit_l_max     19
_diffrn_standards_number     ?
_diffrn_standards_interval_count     ?
_diffrn_standards_interval_time     ?
_diffrn_standards_decay_%     ?
_refine_special_details
;
Refinement of <i>F</i>^2^ against ALL reflections. The weighted <i>R</i>-factor
<i>wR</i> and goodness of fit <i>S</i> are based on <i>F</i>^2^, conventional
<i>R</i>-factors <i>R</i> are based on <i>F</i>, with <i>F</i> set to zero for
negative <i>F</i>^2^. The threshold expression of <i>F</i>^2^ >
\s(<i>F</i>^2^) is used only for calculating <i>R</i>-factors(gt) <i>etc</i>.
and is not relevant to the choice of reflections for refinement.
<i>R</i>-factors based on <i>F</i>^2^ are statistically about twice as large
as those based on <i>F</i>, and <i>R</i>- factors based on ALL data will be
even larger.
;
_reflns_number_total     3628
_reflns_number_gt     3175
_reflns_threshold_expression     I>2sigma(I)
_refine_ls_structure_factor_coef     Fsqd
_refine_ls_matrix_type     full
_refine_ls_R_factor_all     0.0375
_refine_ls_R_factor_gt     0.0323
_refine_ls_wR_factor_gt     0.0871
_refine_ls_wR_factor_ref     0.0923
_refine_ls_goodness_of_fit_ref     1.022
_refine_ls_restrained_S_all     1.022
_refine_ls_number_reflns     3628
_refine_ls_number_parameters     257
_refine_ls_number_restraints     0
_refine_ls_hydrogen_treatment     constr
_refine_ls_weighting_scheme     calc
_refine_ls_weighting_details
         'calc w=1/[\s^2^(Fo^2^)+(0.0482P)^2^+0.6549P] where P=(Fo^2^+2Fc^2^)/3'
_atom_sites_solution_hydrogens     geom
_atom_sites_solution_primary     direct
_atom_sites_solution_secondary     difmap
_refine_ls_shift/su_max     0.001
_refine_ls_shift/su_mean     0.000
_refine_diff_density_max     0.215
_refine_diff_density_min     -0.249
_refine_ls_extinction_method     none
_refine_ls_extinction_coef     ?
loop_
    _atom_type_symbol
    _atom_type_description
    _atom_type_scat_dispersion_real
    _atom_type_scat_dispersion_imag
    _atom_type_scat_source
    'C' 'C' 0.0033 0.0016
                         'International Tables Vol C Tables 4.2.6.8 and 6.1.1.4'
    'H' 'H' 0.0000 0.0000
                         'International Tables Vol C Tables 4.2.6.8 and 6.1.1.4'
    'N' 'N' 0.0061 0.0033
                         'International Tables Vol C Tables 4.2.6.8 and 6.1.1.4'
    'Cl' 'Cl' 0.1484 0.1585
                         'International Tables Vol C Tables 4.2.6.8 and 6.1.1.4'
_computing_data_collection     'SMART (Bruker, 2002)'
_computing_cell_refinement     'SAINT (Bruker, 2002)'
_computing_data_reduction     'SAINT (Bruker, 2002)'
_computing_structure_solution     'SHELXS97 (Sheldrick, 2008)'
_computing_structure_refinement     'SHELXL97 (Sheldrick, 2008)'
_computing_molecular_graphics     'SHELXTL (Sheldrick, 2008)'
_computing_publication_material     'SHELXTL (Sheldrick, 2008)'
loop_
    _atom_site_type_symbol
    _atom_site_label
    _atom_site_fract_x
    _atom_site_fract_y
    _atom_site_fract_z
    _atom_site_U_iso_or_equiv
    _atom_site_adp_type
    _atom_site_calc_flag
    _atom_site_refinement_flags
    _atom_site_occupancy
    _atom_site_symmetry_multiplicity
    _atom_site_disorder_assembly
    _atom_site_disorder_group
    C C1 0.10344(14) 0.95021(15) 0.17664(10) 0.0446(4) Uani d . 1 1 . .
    H H1 0.0995 1.0308 0.1520 0.054 Uiso calc R 1 1 . .
    C C2 0.09492(15) 0.93661(16) 0.25997(10) 0.0485(4) Uani d . 1 1 . .
    H H2 0.0855 1.0090 0.2923 0.058 Uiso calc R 1 1 . .
    C C3 0.10025(14) 0.81523(16) 0.29649(10) 0.0462(4) Uani d . 1 1 . .
    H H3 0.0948 0.8086 0.3530 0.055 Uiso calc R 1 1 . .
    C C4 0.11330(13) 0.70544(15) 0.25124(9) 0.0413(4) Uani d . 1 1 . .
    H H4 0.1158 0.6253 0.2764 0.050 Uiso calc R 1 1 . .
    C C5 0.12269(12) 0.71688(14) 0.16626(9) 0.0351(3) Uani d . 1 1 . .
    C C6 0.11816(12) 0.83963(14) 0.13021(9) 0.0360(3) Uani d . 1 1 . .
    C C7 0.13229(13) 0.81558(14) 0.04517(9) 0.0379(3) Uani d . 1 1 . .
    C C8 0.13736(12) 0.62763(14) 0.09977(9) 0.0363(3) Uani d . 1 1 . .
    C C9 0.14062(12) 0.49581(14) 0.10851(9) 0.0382(3) Uani d . 1 1 . .
    H H9 0.1383 0.4670 0.1624 0.046 Uiso calc R 1 1 . .
    C C10 0.14543(16) 0.26882(15) 0.07727(12) 0.0540(4) Uani d . 1 1 . .
    H H10A 0.1493 0.2628 0.1360 0.081 Uiso calc R 1 1 . .
    H H10B 0.2076 0.2257 0.0557 0.081 Uiso calc R 1 1 . .
    H H10C 0.0787 0.2292 0.0560 0.081 Uiso calc R 1 1 . .
    C C11 0.14694(16) 0.42637(17) -0.03484(10) 0.0521(4) Uani d . 1 1 . .
    H H11A 0.1402 0.5168 -0.0454 0.078 Uiso calc R 1 1 . .
    H H11B 0.0862 0.3819 -0.0618 0.078 Uiso calc R 1 1 . .
    H H11C 0.2147 0.3955 -0.0554 0.078 Uiso calc R 1 1 . .
    C C12 0.59631(16) 1.03344(17) 0.23675(11) 0.0538(4) Uani d . 1 1 . .
    H H12 0.6607 1.0464 0.2688 0.065 Uiso calc R 1 1 . .
    C C13 0.50202(19) 1.1010(2) 0.25156(13) 0.0660(5) Uani d . 1 1 . .
    H H13 0.5023 1.1603 0.2942 0.079 Uiso calc R 1 1 . .
    C C14 0.40623(19) 1.0810(2) 0.20311(14) 0.0709(6) Uani d . 1 1 . .
    H H14 0.3431 1.1266 0.2149 0.085 Uiso calc R 1 1 . .
    C C15 0.40161(16) 0.9966(2) 0.13874(13) 0.0624(5) Uani d . 1 1 . .
    H H15 0.3371 0.9864 0.1065 0.075 Uiso calc R 1 1 . .
    C C16 0.49652(14) 0.92593(16) 0.12242(10) 0.0478(4) Uani d . 1 1 . .
    C C17 0.59264(14) 0.94515(15) 0.17246(10) 0.0448(4) Uani d . 1 1 . .
    C C18 0.66982(13) 0.85782(16) 0.13977(10) 0.0434(4) Uani d . 1 1 . .
    C C19 0.52280(14) 0.82944(16) 0.06357(10) 0.0471(4) Uani d . 1 1 . .
    C C20 0.45005(15) 0.78325(18) 0.00284(11) 0.0528(4) Uani d . 1 1 . .
    H H20 0.3807 0.8210 0.0022 0.063 Uiso calc R 1 1 . .
    C C21 0.56360(18) 0.6267(2) -0.06552(14) 0.0758(6) Uani d . 1 1 . .
    H H21A 0.6006 0.6639 -0.1105 0.114 Uiso calc R 1 1 . .
    H H21B 0.5476 0.5381 -0.0772 0.114 Uiso calc R 1 1 . .
    H H21C 0.6100 0.6327 -0.0164 0.114 Uiso calc R 1 1 . .
    C C22 0.37124(18) 0.6668(2) -0.11346(14) 0.0765(7) Uani d . 1 1 . .
    H H22A 0.3079 0.7170 -0.1011 0.115 Uiso calc R 1 1 . .
    H H22B 0.3533 0.5771 -0.1107 0.115 Uiso calc R 1 1 . .
    H H22C 0.3931 0.6873 -0.1677 0.115 Uiso calc R 1 1 . .
    Cl Cl1 0.13909(4) 0.93494(4) -0.02823(2) 0.05378(15) Uani d . 1 1 . .
    Cl Cl2 0.80400(4) 0.83930(5) 0.17864(3) 0.05637(15) Uani d . 1 1 . .
    N N1 0.14301(11) 0.69544(12) 0.02584(8) 0.0394(3) Uani d . 1 1 . .
    N N2 0.14649(11) 0.40346(12) 0.05304(8) 0.0425(3) Uani d . 1 1 . .
    N N3 0.63250(11) 0.79025(14) 0.07737(8) 0.0470(3) Uani d . 1 1 . .
    N N4 0.46144(13) 0.69555(17) -0.05409(10) 0.0597(4) Uani d . 1 1 . .
loop_
    _atom_site_aniso_label
    _atom_site_aniso_U_11
    _atom_site_aniso_U_22
    _atom_site_aniso_U_33
    _atom_site_aniso_U_12
    _atom_site_aniso_U_13
    _atom_site_aniso_U_23
    C1 0.0570(10) 0.0325(8) 0.0444(9) 0.0018(7) 0.0031(7) 0.0002(6)
    C2 0.0598(11) 0.0440(9) 0.0418(9) 0.0026(8) 0.0044(8) -0.0093(7)
    C3 0.0534(10) 0.0532(10) 0.0322(8) -0.0002(8) 0.0028(7) -0.0016(7)
    C4 0.0485(9) 0.0403(8) 0.0351(8) -0.0013(7) 0.0000(7) 0.0056(6)
    C5 0.0352(8) 0.0344(7) 0.0356(8) -0.0012(6) 0.0001(6) 0.0017(6)
    C6 0.0387(8) 0.0338(7) 0.0353(8) -0.0008(6) 0.0011(6) 0.0020(6)
    C7 0.0461(9) 0.0338(8) 0.0339(8) 0.0001(6) 0.0020(6) 0.0053(6)
    C8 0.0426(8) 0.0330(7) 0.0330(7) 0.0004(6) -0.0005(6) 0.0029(6)
    C9 0.0422(8) 0.0359(8) 0.0363(8) 0.0003(6) -0.0007(6) 0.0032(6)
    C10 0.0635(11) 0.0305(8) 0.0678(12) 0.0005(8) -0.0006(9) 0.0020(8)
    C11 0.0700(12) 0.0432(9) 0.0431(9) 0.0055(8) 0.0020(8) -0.0062(7)
    C12 0.0610(11) 0.0499(10) 0.0507(10) 0.0000(8) 0.0022(8) -0.0042(8)
    C13 0.0795(14) 0.0571(12) 0.0621(12) 0.0092(10) 0.0101(10) -0.0101(9)
    C14 0.0653(13) 0.0690(13) 0.0794(15) 0.0198(10) 0.0122(11) -0.0055(11)
    C15 0.0512(11) 0.0667(12) 0.0692(12) 0.0101(9) 0.0008(9) -0.0007(10)
    C16 0.0481(9) 0.0486(9) 0.0468(9) 0.0005(7) 0.0038(7) 0.0047(7)
    C17 0.0501(9) 0.0416(9) 0.0429(9) -0.0018(7) 0.0047(7) 0.0043(7)
    C18 0.0429(9) 0.0456(9) 0.0415(9) -0.0034(7) 0.0004(7) 0.0006(7)
    C19 0.0431(9) 0.0531(10) 0.0450(9) -0.0012(7) 0.0005(7) 0.0016(7)
    C20 0.0452(10) 0.0637(11) 0.0493(10) -0.0022(8) 0.0007(8) 0.0013(9)
    C21 0.0614(13) 0.0909(16) 0.0746(14) -0.0004(11) -0.0014(11) -0.0300(13)
    C22 0.0618(13) 0.1050(19) 0.0612(13) -0.0195(12) -0.0116(10) -0.0111(12)
    Cl1 0.0843(3) 0.0378(2) 0.0396(2) 0.00008(19) 0.0071(2) 0.01022(16)
    Cl2 0.0481(3) 0.0647(3) 0.0553(3) 0.0043(2) -0.00815(19) -0.0132(2)
    N1 0.0484(7) 0.0355(7) 0.0342(7) 0.0003(6) 0.0030(6) 0.0010(5)
    N2 0.0530(8) 0.0308(6) 0.0436(7) 0.0030(6) -0.0001(6) 0.0003(6)
    N3 0.0453(8) 0.0512(8) 0.0445(8) -0.0018(6) 0.0009(6) -0.0026(6)
    N4 0.0486(9) 0.0767(11) 0.0533(9) -0.0088(8) -0.0045(7) -0.0110(8)
_geom_special_details
;
All e.s.d.'s (except the e.s.d. in the dihedral angle between two l.s. planes)
are estimated using the full covariance matrix. The cell e.s.d.'s are taken
into account individually in the estimation of e.s.d.'s in distances, angles
and torsion angles; correlations between e.s.d.'s in cell parameters are only
used when they are defined by crystal symmetry. An approximate (isotropic)
treatment of cell e.s.d.'s is used for estimating e.s.d.'s involving l.s.
planes.
;
loop_
    _geom_bond_atom_site_label_1
    _geom_bond_atom_site_label_2
    _geom_bond_site_symmetry_2
    _geom_bond_distance
    _geom_bond_publ_flag
    C1 C2 . 1.376(2) ?
    C1 C6 . 1.394(2) ?
    C1 H1 . 0.9300 ?
    C2 C3 . 1.397(2) ?
    C2 H2 . 0.9300 ?
    C3 C4 . 1.374(2) ?
    C3 H3 . 0.9300 ?
    C4 C5 . 1.402(2) ?
    C4 H4 . 0.9300 ?
    C5 C6 . 1.406(2) ?
    C5 C8 . 1.446(2) ?
    C6 C7 . 1.428(2) ?
    C7 N1 . 1.2977(19) ?
    C7 Cl1 . 1.7303(14) ?
    C8 C9 . 1.380(2) ?
    C8 N1 . 1.4021(19) ?
    C9 N2 . 1.325(2) ?
    C9 H9 . 0.9300 ?
    C10 N2 . 1.456(2) ?
    C10 H10A . 0.9600 ?
    C10 H10B . 0.9600 ?
    C10 H10C . 0.9600 ?
    C11 N2 . 1.454(2) ?
    C11 H11A . 0.9600 ?
    C11 H11B . 0.9600 ?
    C11 H11C . 0.9600 ?
    C12 C13 . 1.376(3) ?
    C12 C17 . 1.394(2) ?
    C12 H12 . 0.9300 ?
    C13 C14 . 1.392(3) ?
    C13 H13 . 0.9300 ?
    C14 C15 . 1.368(3) ?
    C14 H14 . 0.9300 ?
    C15 C16 . 1.405(3) ?
    C15 H15 . 0.9300 ?
    C16 C17 . 1.408(2) ?
    C16 C19 . 1.436(2) ?
    C17 C18 . 1.428(2) ?
    C18 N3 . 1.301(2) ?
    C18 Cl2 . 1.7328(16) ?
    C19 C20 . 1.383(2) ?
    C19 N3 . 1.403(2) ?
    C20 N4 . 1.314(2) ?
    C20 H20 . 0.9300 ?
    C21 N4 . 1.454(3) ?
    C21 H21A . 0.9600 ?
    C21 H21B . 0.9600 ?
    C21 H21C . 0.9600 ?
    C22 N4 . 1.460(2) ?
    C22 H22A . 0.9600 ?
    C22 H22B . 0.9600 ?
    C22 H22C . 0.9600 ?
loop_
    _geom_angle_atom_site_label_1
    _geom_angle_atom_site_label_2
    _geom_angle_atom_site_label_3
    _geom_angle_site_symmetry_1
    _geom_angle_site_symmetry_3
    _geom_angle
    _geom_angle_publ_flag
    C2 C1 C6 . . 118.01(14) ?
    C2 C1 H1 . . 121.0 ?
    C6 C1 H1 . . 121.0 ?
    C1 C2 C3 . . 120.69(15) ?
    C1 C2 H2 . . 119.7 ?
    C3 C2 H2 . . 119.7 ?
    C4 C3 C2 . . 121.82(15) ?
    C4 C3 H3 . . 119.1 ?
    C2 C3 H3 . . 119.1 ?
    C3 C4 C5 . . 118.54(14) ?
    C3 C4 H4 . . 120.7 ?
    C5 C4 H4 . . 120.7 ?
    C4 C5 C6 . . 119.17(14) ?
    C4 C5 C8 . . 134.94(14) ?
    C6 C5 C8 . . 105.89(13) ?
    C1 C6 C5 . . 121.76(14) ?
    C1 C6 C7 . . 134.18(14) ?
    C5 C6 C7 . . 104.06(13) ?
    N1 C7 C6 . . 115.03(13) ?
    N1 C7 Cl1 . . 121.00(12) ?
    C6 C7 Cl1 . . 123.95(11) ?
    C9 C8 N1 . . 125.96(14) ?
    C9 C8 C5 . . 124.43(13) ?
    N1 C8 C5 . . 109.56(12) ?
    N2 C9 C8 . . 130.78(14) ?
    N2 C9 H9 . . 114.6 ?
    C8 C9 H9 . . 114.6 ?
    N2 C10 H10A . . 109.5 ?
    N2 C10 H10B . . 109.5 ?
    H10A C10 H10B . . 109.5 ?
    N2 C10 H10C . . 109.5 ?
    H10A C10 H10C . . 109.5 ?
    H10B C10 H10C . . 109.5 ?
    N2 C11 H11A . . 109.5 ?
    N2 C11 H11B . . 109.5 ?
    H11A C11 H11B . . 109.5 ?
    N2 C11 H11C . . 109.5 ?
    H11A C11 H11C . . 109.5 ?
    H11B C11 H11C . . 109.5 ?
    C13 C12 C17 . . 118.16(18) ?
    C13 C12 H12 . . 120.9 ?
    C17 C12 H12 . . 120.9 ?
    C12 C13 C14 . . 120.38(19) ?
    C12 C13 H13 . . 119.8 ?
    C14 C13 H13 . . 119.8 ?
    C15 C14 C13 . . 122.32(19) ?
    C15 C14 H14 . . 118.8 ?
    C13 C14 H14 . . 118.8 ?
    C14 C15 C16 . . 118.53(19) ?
    C14 C15 H15 . . 120.7 ?
    C16 C15 H15 . . 120.7 ?
    C15 C16 C17 . . 118.84(17) ?
    C15 C16 C19 . . 134.76(17) ?
    C17 C16 C19 . . 106.39(15) ?
    C12 C17 C16 . . 121.75(16) ?
    C12 C17 C18 . . 134.65(17) ?
    C16 C17 C18 . . 103.60(14) ?
    N3 C18 C17 . . 115.17(15) ?
    N3 C18 Cl2 . . 120.90(13) ?
    C17 C18 Cl2 . . 123.93(13) ?
    C20 C19 N3 . . 125.80(16) ?
    C20 C19 C16 . . 124.55(16) ?
    N3 C19 C16 . . 109.65(14) ?
    N4 C20 C19 . . 131.49(18) ?
    N4 C20 H20 . . 114.3 ?
    C19 C20 H20 . . 114.3 ?
    N4 C21 H21A . . 109.5 ?
    N4 C21 H21B . . 109.5 ?
    H21A C21 H21B . . 109.5 ?
    N4 C21 H21C . . 109.5 ?
    H21A C21 H21C . . 109.5 ?
    H21B C21 H21C . . 109.5 ?
    N4 C22 H22A . . 109.5 ?
    N4 C22 H22B . . 109.5 ?
    H22A C22 H22B . . 109.5 ?
    N4 C22 H22C . . 109.5 ?
    H22A C22 H22C . . 109.5 ?
    H22B C22 H22C . . 109.5 ?
    C7 N1 C8 . . 105.46(12) ?
    C9 N2 C11 . . 123.90(13) ?
    C9 N2 C10 . . 120.76(14) ?
    C11 N2 C10 . . 115.21(13) ?
    C18 N3 C19 . . 105.19(14) ?
    C20 N4 C21 . . 123.54(16) ?
    C20 N4 C22 . . 120.70(18) ?
    C21 N4 C22 . . 115.68(17) ?
loop_
    _geom_torsion_atom_site_label_1
    _geom_torsion_atom_site_label_2
    _geom_torsion_atom_site_label_3
    _geom_torsion_atom_site_label_4
    _geom_torsion_site_symmetry_1
    _geom_torsion_site_symmetry_2
    _geom_torsion_site_symmetry_3
    _geom_torsion_site_symmetry_4
    _geom_torsion
    _geom_torsion_publ_flag
    C6 C1 C2 C3 . . . . -0.4(3) ?
    C1 C2 C3 C4 . . . . -0.5(3) ?
    C2 C3 C4 C5 . . . . 0.7(3) ?
    C3 C4 C5 C6 . . . . -0.2(2) ?
    C3 C4 C5 C8 . . . . 179.67(17) ?
    C2 C1 C6 C5 . . . . 1.0(2) ?
    C2 C1 C6 C7 . . . . -178.50(17) ?
    C4 C5 C6 C1 . . . . -0.7(2) ?
    C8 C5 C6 C1 . . . . 179.44(14) ?
    C4 C5 C6 C7 . . . . 178.93(14) ?
    C8 C5 C6 C7 . . . . -0.97(16) ?
    C1 C6 C7 N1 . . . . -179.57(17) ?
    C5 C6 C7 N1 . . . . 0.91(19) ?
    C1 C6 C7 Cl1 . . . . 2.2(3) ?
    C5 C6 C7 Cl1 . . . . -177.28(12) ?
    C4 C5 C8 C9 . . . . 3.3(3) ?
    C6 C5 C8 C9 . . . . -176.81(15) ?
    C4 C5 C8 N1 . . . . -179.07(16) ?
    C6 C5 C8 N1 . . . . 0.80(17) ?
    N1 C8 C9 N2 . . . . -2.0(3) ?
    C5 C8 C9 N2 . . . . 175.21(15) ?
    C17 C12 C13 C14 . . . . -0.1(3) ?
    C12 C13 C14 C15 . . . . -1.2(4) ?
    C13 C14 C15 C16 . . . . 1.4(3) ?
    C14 C15 C16 C17 . . . . -0.4(3) ?
    C14 C15 C16 C19 . . . . 178.4(2) ?
    C13 C12 C17 C16 . . . . 1.2(3) ?
    C13 C12 C17 C18 . . . . -178.64(19) ?
    C15 C16 C17 C12 . . . . -0.9(3) ?
    C19 C16 C17 C12 . . . . 179.98(15) ?
    C15 C16 C17 C18 . . . . 178.96(16) ?
    C19 C16 C17 C18 . . . . -0.17(17) ?
    C12 C17 C18 N3 . . . . 180.00(18) ?
    C16 C17 C18 N3 . . . . 0.18(19) ?
    C12 C17 C18 Cl2 . . . . 0.3(3) ?
    C16 C17 C18 Cl2 . . . . -179.51(12) ?
    C15 C16 C19 C20 . . . . 1.2(3) ?
    C17 C16 C19 C20 . . . . -179.85(17) ?
    C15 C16 C19 N3 . . . . -178.8(2) ?
    C17 C16 C19 N3 . . . . 0.13(19) ?
    N3 C19 C20 N4 . . . . 0.8(3) ?
    C16 C19 C20 N4 . . . . -179.20(19) ?
    C6 C7 N1 C8 . . . . -0.42(19) ?
    Cl1 C7 N1 C8 . . . . 177.84(11) ?
    C9 C8 N1 C7 . . . . 177.31(16) ?
    C5 C8 N1 C7 . . . . -0.25(17) ?
    C8 C9 N2 C11 . . . . -2.3(3) ?
    C8 C9 N2 C10 . . . . -178.06(16) ?
    C17 C18 N3 C19 . . . . -0.11(19) ?
    Cl2 C18 N3 C19 . . . . 179.60(12) ?
    C20 C19 N3 C18 . . . . 179.96(17) ?
    C16 C19 N3 C18 . . . . -0.02(19) ?
    C19 C20 N4 C21 . . . . -1.5(3) ?
    C19 C20 N4 C22 . . . . -178.1(2) ?
data_global
_journal_date_recd_electronic     2013-02-11
_journal_date_accepted     2013-02-20
_journal_name_full     'Acta Crystallographica, Section E'
_journal_year     2013
_journal_volume     69
_journal_issue      3
_journal_page_first     o448
_journal_page_last     o448
_journal_paper_category     QO
_journal_paper_doi     10.1107/S160053681300500X
_journal_coeditor_code     CV5388
_publ_contact_author_name     'Zhao-Yun Wang'
_publ_contact_author_address
;
School of Chemistry and Material Science
Anhui Normal University
Wuhu
People's Republic of China
;
_publ_contact_author_email     shine_zywang@yahoo.com.cn
_publ_contact_author_fax     '086 0553 3883517'
_publ_contact_author_phone     '086 0553 3883517'
_publ_section_title
;
{[(1<i>Z</i>)-3-Chloro-1<i>H</i>-isoindol-1-ylidene]methyl}dimethylamine
;
loop_
    _publ_author_name
    _publ_author_address
    'Wang, Zhao-Yun'
;
School of Chemistry and Material Science
Anhui Normal University
Wuhu
People's Republic of China
;
    'Yu, Chang-Jiang'
;
School of Chemistry and Material Science
Anhui Normal University
Wuhu
People's Republic of China
;
