# Supplementary material for: {[(1Z)-3-Chloro-1H-isoindol-1-yl­idene]meth­yl}dimethyl­amine
Source: Acta Crystallogr Sect E Struct Rep Online. 2013 Feb 28;69(Pt 3):o448. doi: 10.1107/S160053681300500X (PMC3588530; doi:10.1107/S160053681300500X)
Supplement: Supplementary file 2 [file e-69-0o448-Isup2.hkl]

# 
# h,k,l, Fc-squared, Fo-squared, sigma(Fo-squared) and status flag 
# 
data_I
_shelx_title ' wzy01 in P2(1)/c' 
_shelx_refln_list_code          4 
_shelx_F_calc_maximum      280.65 
_exptl_crystal_F_000       864.00 
_reflns_d_resolution_high  0.8411 
 
loop_ 
 _symmetry_equiv_pos_as_xyz 
 'x, y, z' 
 '-x, y+1/2, -z+1/2' 
 '-x, -y, -z' 
 'x, -y-1/2, z-1/2' 
 
_cell_length_a    12.1588 
_cell_length_b    10.4087 
_cell_length_c    16.3165 
_cell_angle_alpha  90.000 
_cell_angle_beta   92.720 
_cell_angle_gamma  90.000 
 
_shelx_F_squared_multiplier     1.000 
 
loop_ 
 _refln_index_h 
 _refln_index_k 
 _refln_index_l 
 _refln_F_squared_calc 
 _refln_F_squared_meas 
 _refln_F_squared_sigma 
 _refln_observed_status 
   1   0   0      306.87      292.50      7.03 o 
   2   0   0     4282.77     3995.92     97.30 o 
   3   0   0    78762.57    71006.78   2046.99 o 
   4   0   0    67113.17    61810.29   2026.02 o 
   5   0   0     1948.96     1960.71     24.04 o 
   6   0   0     1468.51     1533.14     22.40 o 
   7   0   0     2259.08     2141.90     26.54 o 
   8   0   0     3050.58     3035.56     37.19 o 
   9   0   0      214.54      208.25      5.47 o 
  10   0   0       61.61       66.06      5.13 o 
  11   0   0      456.34      430.62     14.50 o 
  12   0   0      361.58      361.04     13.55 o 
  13   0   0       75.18       66.28      5.86 o 
  14   0   0       18.49       22.48      4.47 o 
   1   1   0      147.60      144.31      1.88 o 
   2   1   0    10891.26    11053.48    142.47 o 
   3   1   0    11543.90    11531.63    193.82 o 
   4   1   0     1840.57     1811.74     15.75 o 
   5   1   0      184.62      180.68      2.21 o 
   6   1   0     9124.90     9465.19     79.40 o 
   7   1   0     2362.81     2293.68     20.06 o 
   8   1   0       22.89       17.53      1.08 o 
   9   1   0     1140.73     1125.83     14.76 o 
  10   1   0      320.00      295.28      6.28 o 
  11   1   0       38.31       35.87      3.16 o 
  12   1   0        4.66        5.60      3.04 o 
  13   1   0       30.11       27.89      3.08 o 
  14   1   0       18.69       25.19      3.23 o 
   0   2   0      526.95      572.43      7.43 o 
   1   2   0       60.23       75.64      1.17 o 
   2   2   0      319.10      356.89      3.50 o 
   3   2   0      275.66      308.16      3.59 o 
   4   2   0      398.83      349.20      4.10 o 
   5   2   0      124.80      170.67      2.53 o 
   6   2   0      375.50      448.60      5.34 o 
   7   2   0      485.15      503.37      5.98 o 
   8   2   0       59.75       42.61      1.89 o 
   9   2   0      638.44      616.71     12.16 o 
  10   2   0       76.54       74.65      2.57 o 
  11   2   0      498.68      490.71      8.96 o 
  12   2   0      473.44      432.21     10.77 o 
  13   2   0       18.97       20.17      2.89 o 
  14   2   0        9.01        7.25      2.82 o 
   1   3   0       49.42       29.01      0.78 o 
   2   3   0     1897.62     1877.14     16.30 o 
   3   3   0      144.98      183.32      2.17 o 
   4   3   0     1240.53     1358.20     12.21 o 
   5   3   0      821.82      831.33      8.84 o 
   6   3   0       66.08      103.92      2.58 o 
   7   3   0      193.27      207.12      3.92 o 
   8   3   0        5.29        5.52      1.08 o 
   9   3   0      107.64       94.60      2.83 o 
  10   3   0       55.23       55.53      2.39 o 
  11   3   0        7.32        7.66      1.64 o 
  12   3   0        7.54        7.41      1.72 o 
  13   3   0        0.74       -2.00      2.31 o 
  14   3   0        9.43       10.57      2.78 o 
   0   4   0      753.58      683.35      9.36 o 
   1   4   0       84.53      107.16      2.17 o 
   2   4   0      145.64      129.32      1.88 o 
   3   4   0      684.08      741.05      7.08 o 
   4   4   0      698.56      696.90      7.32 o 
   5   4   0        0.61        1.47      0.65 o 
   6   4   0      720.14      782.31     11.72 o 
   7   4   0      285.04      240.91      4.48 o 
   8   4   0      146.84      125.19      3.28 o 
   9   4   0        1.59        0.73      1.45 o 
  10   4   0       49.07       47.82      3.02 o 
  11   4   0        0.03       -1.83      1.33 o 
  12   4   0        3.78        3.22      1.73 o 
  13   4   0       57.41       54.50      4.28 o 
   1   5   0     1335.08     1129.41     13.09 o 
   2   5   0      377.14      298.25      3.52 o 
   3   5   0       42.69       65.95      1.39 o 
   4   5   0      243.11      214.56      2.79 o 
   5   5   0       30.81       37.04      1.45 o 
   6   5   0        1.33        0.68      0.84 o 
   7   5   0      494.61      524.12      7.71 o 
   8   5   0      441.85      443.03      7.04 o 
   9   5   0      270.17      233.47      4.88 o 
  10   5   0        0.04       -1.32      1.04 o 
  11   5   0       48.29       43.27      2.48 o 
  12   5   0       86.61       78.31      3.22 o 
  13   5   0        9.68        4.02      1.94 o 
   0   6   0       96.52       90.48      2.59 o 
   1   6   0       55.70       48.38      1.54 o 
   2   6   0      300.02      319.07      3.91 o 
   3   6   0       96.37       99.70      1.89 o 
   4   6   0       64.48       58.36      1.48 o 
   5   6   0      434.02      415.73      7.36 o 
   6   6   0        6.18        4.76      1.13 o 
   7   6   0      424.44      420.13      6.85 o 
   8   6   0      215.61      201.72      5.22 o 
   9   6   0      114.98      106.16      3.34 o 
  10   6   0      154.46      161.75      4.26 o 
  11   6   0       93.01       96.89      3.99 o 
  12   6   0      111.37      109.88      3.88 o 
   1   7   0      670.94      689.82      8.00 o 
   2   7   0      686.95      672.07      7.13 o 
   3   7   0     1595.92     1607.08     17.31 o 
   4   7   0       52.11       50.35      2.39 o 
   5   7   0      437.34      431.41      8.46 o 
   6   7   0      831.50      831.45     11.26 o 
   7   7   0      408.98      419.56      7.07 o 
   8   7   0       57.77       58.28      3.02 o 
   9   7   0      162.46      157.00      4.26 o 
  10   7   0       83.82       93.24      3.67 o 
  11   7   0       15.36        9.77      1.81 o 
   0   8   0     2891.61     2900.53     36.60 o 
   1   8   0      311.54      298.27      4.13 o 
   2   8   0       50.07       56.90      1.80 o 
   3   8   0      949.41      970.86     12.77 o 
   4   8   0      653.17      652.88      9.35 o 
   5   8   0      228.28      238.79      4.93 o 
   6   8   0        0.03       -0.90      1.51 o 
   7   8   0       10.14       12.20      2.45 o 
   8   8   0      221.62      215.48      5.05 o 
   9   8   0        7.75        7.64      1.68 o 
  10   8   0       30.84       28.45      2.47 o 
  11   8   0        0.14       -1.25      1.56 o 
   1   9   0      231.77      253.55      3.95 o 
   2   9   0      455.62      502.10      6.16 o 
   3   9   0       32.18       29.45      3.69 o 
   4   9   0        0.43        1.54      1.33 o 
   5   9   0       42.85       41.34      2.48 o 
   6   9   0      207.61      208.14      9.30 o 
   7   9   0       34.03       31.81      2.44 o 
   8   9   0       46.89       47.09      2.83 o 
   9   9   0        6.08        5.79      2.02 o 
   0  10   0       23.68       31.34      2.39 o 
   1  10   0       30.07       36.20      1.81 o 
   2  10   0       63.87       67.59      2.83 o 
   3  10   0        0.80       -0.46      1.19 o 
   4  10   0        0.44        2.16      1.36 o 
   5  10   0       28.86       27.27      2.28 o 
   6  10   0        2.23        1.00      1.61 o 
   7  10   0       32.66       34.29      2.58 o 
   8  10   0       60.50       68.71      3.43 o 
   1  11   0       10.71        8.52      1.31 o 
   2  11   0       36.28       33.16      2.29 o 
   3  11   0       15.97       17.29      1.94 o 
   4  11   0      100.70      107.84      3.62 o 
   5  11   0       30.36       35.93      2.60 o 
   6  11   0       26.70       29.83      2.52 o 
   0  12   0       14.95       18.31      2.74 o 
   1  12   0        2.72        3.98      1.42 o 
   2  12   0       11.14       13.13      1.84 o 
   3  12   0       77.40       86.38      4.07 o 
 -14   1   1        9.55       14.41      2.64 o 
 -13   1   1        2.18        0.14      1.65 o 
 -12   1   1       26.88       22.43      2.79 o 
 -11   1   1        5.76        8.82      1.97 o 
 -10   1   1      127.39      115.43      3.54 o 
  -9   1   1       10.67       12.70      1.16 o 
  -8   1   1       86.73       70.15      1.76 o 
  -7   1   1     1692.97     1684.93     15.03 o 
  -6   1   1       49.46       41.62      1.30 o 
  -5   1   1      438.78      384.30      3.94 o 
  -4   1   1     2743.24     2740.26     23.47 o 
  -3   1   1     1142.11     1140.59     10.14 o 
  -2   1   1      147.37      161.76      1.94 o 
  -1   1   1     3924.00     3888.04     55.65 o 
   0   1   1     1687.50     1781.76     19.30 o 
   1   1   1       83.02       80.81      1.23 o 
   2   1   1       66.05       61.28      1.08 o 
   3   1   1      792.29      761.10      7.69 o 
   4   1   1     2987.00     2986.79     25.59 o 
   5   1   1      589.18      605.90      5.84 o 
   6   1   1       25.38       31.99      3.14 o 
   7   1   1      144.38      129.47      2.03 o 
   8   1   1      382.46      392.57      5.03 o 
   9   1   1        7.04        7.40      0.94 o 
  10   1   1      597.65      547.60     10.01 o 
  11   1   1       29.14       25.38      2.79 o 
  12   1   1        6.80        6.18      1.99 o 
  13   1   1      209.77      184.85      6.67 o 
  14   1   1      145.02      148.74      6.34 o 
 -14   2   1       62.46       60.32      5.97 o 
 -13   2   1        0.58       -2.36      1.57 o 
 -12   2   1        0.07       -1.17      1.71 o 
 -11   2   1      650.50      629.06     11.22 o 
 -10   2   1        0.17       -0.40      0.89 o 
  -9   2   1        3.96        4.57      1.01 o 
  -8   2   1     1864.85     1832.28     20.72 o 
  -7   2   1      133.40      146.64      2.51 o 
  -6   2   1     2356.27     2300.11     20.09 o 
  -5   2   1     1148.13     1168.69     10.58 o 
  -4   2   1        0.01        0.37      0.28 o 
  -3   2   1     2142.55     2121.29     20.05 o 
  -2   2   1    11729.74    11470.67    124.20 o 
  -1   2   1        7.87       10.14      0.50 o 
   0   2   1     9203.66     8586.38    232.55 o 
   1   2   1      703.14      630.69      5.75 o 
   2   2   1     2984.05     3081.00     26.29 o 
   3   2   1      211.12      197.07      2.59 o 
   4   2   1      564.09      600.52      6.47 o 
   5   2   1       26.29       33.84      1.29 o 
   6   2   1     1444.22     1495.29     15.02 o 
   7   2   1     1895.82     1894.01     18.84 o 
   8   2   1       19.55       25.14      1.32 o 
   9   2   1      518.30      505.89      7.29 o 
  10   2   1      961.97      955.66     12.13 o 
  11   2   1       17.20       16.03      1.89 o 
  12   2   1       45.86       41.48      3.95 o 
  13   2   1      178.01      186.25      8.17 o 
  14   2   1        0.75        1.76      2.02 o 
 -14   3   1       33.60       31.18      8.06 o 
 -13   3   1       36.20       43.10      4.03 o 
 -12   3   1      127.97      130.17      5.62 o 
 -11   3   1       12.97        8.71      1.44 o 
 -10   3   1       68.39       73.53      2.65 o 
  -9   3   1      413.98      402.74      6.38 o 
  -8   3   1       28.06       33.76      1.82 o 
  -7   3   1     1920.10     2069.26     23.19 o 
  -6   3   1        0.47        2.62      0.64 o 
  -5   3   1      118.82      101.27      1.78 o 
  -4   3   1     2310.42     2383.06     20.75 o 
  -3   3   1      520.89      572.82      5.96 o 
  -2   3   1     3047.83     2999.70     25.62 o 
  -1   3   1     2095.05     2187.30     20.89 o 
   0   3   1      237.27      221.11      2.52 o 
   1   3   1     2651.80     2641.81     22.63 o 
   2   3   1      129.58      134.74      1.75 o 
   3   3   1      266.20      247.58      2.74 o 
   4   3   1       12.01       18.71      1.07 o 
   5   3   1       33.11       34.06      1.29 o 
   6   3   1     1033.58     1017.85     10.74 o 
   7   3   1        9.36       18.41      1.17 o 
   8   3   1      601.53      599.71      8.34 o 
   9   3   1       79.11       73.61      2.61 o 
  10   3   1       27.97       30.49      2.48 o 
  11   3   1      235.68      230.74      8.51 o 
  12   3   1       13.51       15.85      2.09 o 
  13   3   1       48.18       49.39      3.93 o 
 -13   4   1       30.04       32.15      6.77 o 
 -12   4   1      176.23      188.86      5.53 o 
 -11   4   1       62.95       61.02      2.66 o 
 -10   4   1        5.83        1.09      1.11 o 
  -9   4   1      407.04      368.28      6.24 o 
  -8   4   1      148.62      142.34      3.52 o 
  -7   4   1        0.01        0.63      1.14 o 
  -6   4   1       25.03       25.66      1.57 o 
  -5   4   1       71.51       65.31      1.35 o 
  -4   4   1      682.65      650.02      6.36 o 
  -3   4   1      448.02      507.23      5.12 o 
  -2   4   1     1309.95     1316.80     11.85 o 
  -1   4   1     3161.81     3324.42     31.49 o 
   0   4   1     2398.10     2316.29     20.12 o 
   1   4   1    11775.68    12048.09    143.22 o 
   2   4   1     6316.73     6494.79     54.67 o 
   3   4   1     1320.95     1343.34     12.11 o 
   4   4   1      755.91      848.31      8.04 o 
   5   4   1     6350.77     6440.11     60.32 o 
   6   4   1     1263.81     1348.12     13.97 o 
   7   4   1      570.90      588.12      8.21 o 
   8   4   1      136.68      144.94      3.59 o 
   9   4   1      688.75      654.06      9.30 o 
  10   4   1       79.71       73.85      2.78 o 
  11   4   1        0.85        1.23      1.23 o 
  12   4   1        0.42       -2.01      1.98 o 
  13   4   1        5.68        0.26      2.18 o 
 -13   5   1        2.82       -0.76      1.55 o 
 -12   5   1       17.20       15.19      1.91 o 
 -11   5   1        0.32       -1.25      1.14 o 
 -10   5   1        0.01       -0.61      1.16 o 
  -9   5   1        5.75        3.31      1.26 o 
  -8   5   1       26.64       24.17      1.83 o 
  -7   5   1       19.35       13.05      1.38 o 
  -6   5   1      171.19      160.03      3.52 o 
  -5   5   1      605.93      663.59      7.93 o 
  -4   5   1      100.30       90.48      1.64 o 
  -3   5   1      172.90      172.62      2.45 o 
  -2   5   1      125.63      112.94      1.89 o 
  -1   5   1     1030.28     1112.02     10.38 o 
   0   5   1       30.15       22.52      0.96 o 
   1   5   1        4.42        8.42      0.71 o 
   2   5   1       82.67       85.76      1.61 o 
   3   5   1      178.07      176.17      2.45 o 
   4   5   1       83.24       86.69      1.70 o 
   5   5   1      134.11      131.17      2.53 o 
   6   5   1       12.46       14.24      1.34 o 
   7   5   1       83.03       74.95      2.59 o 
   8   5   1       40.64       40.64      2.15 o 
   9   5   1        0.60        1.77      1.53 o 
  10   5   1       14.66       12.10      1.59 o 
  11   5   1      114.15      116.65      3.68 o 
  12   5   1        1.14       -1.43      1.50 o 
  13   5   1        7.70        4.13      1.92 o 
 -12   6   1       36.09       40.38      2.69 o 
 -11   6   1       26.54       24.96      2.82 o 
 -10   6   1       30.80       28.27      2.23 o 
  -9   6   1       48.01       44.59      2.44 o 
  -8   6   1        1.43       -0.97      1.18 o 
  -7   6   1      107.37      106.16      6.07 o 
  -6   6   1       76.51       73.59      3.32 o 
  -5   6   1       34.37       31.29      2.40 o 
  -4   6   1       36.73       25.05      1.08 o 
  -3   6   1        0.30        1.02      0.51 o 
  -2   6   1      217.05      194.33      2.81 o 
  -1   6   1      263.66      274.47      3.92 o 
   0   6   1       55.53       60.58      1.49 o 
   1   6   1       36.24       35.12      1.22 o 
   2   6   1     2036.73     2006.61     18.02 o 
   3   6   1       29.28       40.63      1.27 o 
   4   6   1        0.71        2.30      0.57 o 
   5   6   1      669.10      632.04     10.63 o 
   6   6   1      260.16      256.37      4.83 o 
   7   6   1       16.25       16.74      2.36 o 
   8   6   1      126.61      115.19      3.45 o 
   9   6   1        0.30       -1.43      1.16 o 
  10   6   1       46.18       44.22      2.53 o 
  11   6   1        1.19        1.53      1.47 o 
  12   6   1        0.28       -0.87      1.44 o 
 -11   7   1       13.16       13.18      1.94 o 
 -10   7   1      108.17      113.82      3.79 o 
  -9   7   1      160.49      157.23      4.65 o 
  -8   7   1        6.89        9.24      1.55 o 
  -7   7   1      511.68      494.80      7.85 o 
  -6   7   1       20.31       18.51      1.69 o 
  -5   7   1       11.67        9.37      1.30 o 
  -4   7   1      329.44      285.95      5.09 o 
  -3   7   1      231.30      242.89      3.44 o 
  -2   7   1      226.76      228.00      3.68 o 
  -1   7   1       13.80       10.73      1.01 o 
   0   7   1      212.53      229.29      3.64 o 
   1   7   1      154.70      150.36      2.57 o 
   2   7   1       42.36       48.69      1.53 o 
   3   7   1       25.12       21.47      1.24 o 
   4   7   1       39.61       38.20      2.03 o 
   5   7   1      111.40      108.51      3.07 o 
   6   7   1       91.15       88.37      3.00 o 
   7   7   1       78.91       79.82      2.98 o 
   8   7   1      426.24      414.26      7.19 o 
   9   7   1       68.79       74.20      3.13 o 
  10   7   1        0.76        0.84      1.35 o 
  11   7   1        1.27       -2.11      1.41 o 
 -11   8   1        5.48        2.24      1.75 o 
 -10   8   1       75.42       81.40      3.56 o 
  -9   8   1       75.04       61.07      3.11 o 
  -8   8   1        2.03        2.74      1.71 o 
  -7   8   1       90.51       95.73      3.39 o 
  -6   8   1        0.32       -0.54      1.23 o 
  -5   8   1       22.33       22.88      1.86 o 
  -4   8   1      439.11      437.74      7.03 o 
  -3   8   1      530.94      525.40      9.15 o 
  -2   8   1        3.45        2.81      0.78 o 
  -1   8   1      482.04      461.67      6.14 o 
   0   8   1     1045.12     1041.04     10.47 o 
   1   8   1        0.25       -0.34      0.80 o 
   2   8   1      212.17      190.59      3.13 o 
   3   8   1      208.09      216.25      3.38 o 
   4   8   1       47.09       46.98      2.35 o 
   5   8   1        0.08        0.89      1.16 o 
   6   8   1       15.83       17.70      2.07 o 
   7   8   1      317.48      314.81      6.12 o 
   8   8   1        7.44       12.35      1.84 o 
   9   8   1       84.94       79.48      3.35 o 
  10   8   1      173.74      169.58      4.76 o 
  -9   9   1      196.07      189.41      5.20 o 
  -8   9   1       48.82       50.38      2.88 o 
  -7   9   1        5.19        5.93      1.59 o 
  -6   9   1       72.97       63.70      5.57 o 
  -5   9   1      485.69      472.79      7.80 o 
  -4   9   1       26.74       29.43      2.08 o 
  -3   9   1      293.11      278.26      5.41 o 
  -2   9   1      222.34      223.51      4.06 o 
  -1   9   1      759.54      731.91      9.94 o 
   0   9   1     1565.26     1519.63     14.72 o 
   1   9   1      410.96      395.33      6.47 o 
   2   9   1      645.40      635.78      8.62 o 
   3   9   1     2756.44     2716.11     30.81 o 
   4   9   1     1397.98     1374.13     17.21 o 
   5   9   1        0.25        1.67      1.42 o 
   6   9   1     1007.56     1019.62     15.91 o 
   7   9   1      919.93      967.08     13.48 o 
   8   9   1      219.21      219.19      5.30 o 
   9   9   1       97.76      102.89      3.94 o 
  -8  10   1       13.00       11.89      2.00 o 
  -7  10   1        3.26        2.14      1.50 o 
  -6  10   1       49.56       45.81      3.16 o 
  -5  10   1      191.48      185.58      4.71 o 
  -4  10   1       26.00       28.68      2.17 o 
  -3  10   1      272.21      254.93      5.31 o 
  -2  10   1      284.22      278.22      5.49 o 
  -1  10   1       38.70       41.00      1.82 o 
   0  10   1      252.98      240.69      3.96 o 
   1  10   1      280.74      273.65      4.28 o 
   2  10   1      451.39      449.79      7.49 o 
   3  10   1       15.40       17.78      1.83 o 
   4  10   1        0.08       -0.58      1.21 o 
   5  10   1      504.05      494.99     10.54 o 
   6  10   1      164.39      160.57      4.53 o 
   7  10   1      105.76      114.78      4.06 o 
   8  10   1       76.43       77.07      3.50 o 
  -6  11   1        7.87        4.22      1.93 o 
  -5  11   1        4.45        3.18      1.53 o 
  -4  11   1        5.84        7.25      1.66 o 
  -3  11   1       52.83       57.77      4.59 o 
  -2  11   1       12.98       14.80      1.76 o 
  -1  11   1       14.12       15.93      1.57 o 
   0  11   1       28.53       30.58      1.90 o 
   1  11   1       62.03       68.29      2.90 o 
   2  11   1       56.32       59.63      2.75 o 
   3  11   1       51.43       43.86      2.59 o 
   4  11   1       39.77       46.23      4.26 o 
   5  11   1        8.18        8.29      2.84 o 
   6  11   1        0.96       -0.93      1.50 o 
  -3  12   1       29.91       41.74      2.75 o 
  -2  12   1       82.55       81.13      3.33 o 
  -1  12   1       94.94       95.44      3.53 o 
   0  12   1       42.21       50.17      2.43 o 
   1  12   1        4.43        3.50      1.87 o 
   2  12   1      157.45      143.34      4.26 o 
   3  12   1       28.74       29.56      2.40 o 
 -14   0   2      187.72      192.39     10.33 o 
 -13   0   2      235.05      249.51     11.20 o 
 -12   0   2      590.97      534.24     17.36 o 
 -11   0   2      371.18      387.04     13.62 o 
 -10   0   2     1382.21     1336.89     33.39 o 
  -9   0   2      245.29      225.30      5.27 o 
  -8   0   2     3432.98     3434.54     41.81 o 
  -7   0   2      773.66      711.03      9.79 o 
  -6   0   2       97.04      108.85      2.37 o 
  -5   0   2     1538.38     1543.95     19.15 o 
  -4   0   2     1310.49     1263.18     15.72 o 
  -3   0   2      543.00      533.74      6.99 o 
  -2   0   2    10936.07    11017.12    132.90 o 
  -1   0   2       10.77        8.57      1.03 o 
   0   0   2     2830.95     2814.54     41.10 o 
   1   0   2      280.17      290.84      3.95 o 
   2   0   2    13229.10    13365.35    193.57 o 
   3   0   2    20101.94    19419.10    487.33 o 
   4   0   2     1187.53     1093.42     13.80 o 
   5   0   2       28.06       20.39      1.82 o 
   6   0   2    17442.43    18464.07    269.98 o 
   7   0   2    11308.60    11066.55    130.86 o 
   8   0   2      174.38      176.51      3.63 o 
   9   0   2      721.44      710.12     13.23 o 
  10   0   2     8189.17     7989.93    120.32 o 
  11   0   2        7.02        5.20      2.56 o 
  12   0   2        0.15       -1.83      2.05 o 
  13   0   2      765.85      683.50     21.31 o 
  14   0   2      167.07      144.71      8.79 o 
 -14   1   2       10.72       10.14      2.51 o 
 -13   1   2       24.78       20.65      2.85 o 
 -12   1   2       25.44       21.26      2.63 o 
 -11   1   2        8.58        7.57      2.23 o 
 -10   1   2      157.20      149.39      5.43 o 
  -9   1   2       59.14       56.32      1.98 o 
  -8   1   2       13.62        4.79      0.63 o 
  -7   1   2     2645.63     2666.61     23.15 o 
  -6   1   2      525.93      565.40      5.60 o 
  -5   1   2       32.58       66.88      1.20 o 
  -4   1   2     2582.56     2488.39     23.71 o 
  -3   1   2       32.42       32.97      0.80 o 
  -2   1   2      286.59      322.87      5.02 o 
  -1   1   2       90.46       54.36      0.96 o 
   0   1   2     4452.04     4585.39    106.83 o 
   1   1   2     1864.55     1849.75     15.92 o 
   2   1   2     2211.92     2150.60     20.09 o 
   3   1   2     4252.58     4553.26     38.56 o 
   4   1   2     3943.84     4141.11     35.14 o 
   5   1   2        4.96        4.42      0.48 o 
   6   1   2      943.53     1019.72      9.45 o 
   7   1   2      195.92      202.14      2.69 o 
   8   1   2      182.78      199.83      3.22 o 
   9   1   2       34.27       34.52      1.65 o 
  10   1   2      292.39      274.11      7.18 o 
  11   1   2       35.99       24.41      2.14 o 
  12   1   2      108.46      104.44      4.87 o 
  13   1   2      450.30      441.20     11.23 o 
  14   1   2       18.98       20.63      3.12 o 
 -14   2   2        9.88        7.28      2.32 o 
 -13   2   2       15.42       11.65      2.44 o 
 -12   2   2        0.17        2.27      1.69 o 
 -11   2   2        8.59        4.27      1.80 o 
 -10   2   2      174.50      162.22      3.60 o 
  -9   2   2        0.75        0.26      1.79 o 
  -8   2   2      204.83      213.13      3.93 o 
  -7   2   2      219.39      213.98      3.14 o 
  -6   2   2     2237.85     2086.67     18.37 o 
  -5   2   2        3.23        6.38      0.70 o 
  -4   2   2      149.07      116.25      1.87 o 
  -3   2   2      275.53      261.59      3.16 o 
  -2   2   2    14045.96    13534.28    131.22 o 
  -1   2   2    15647.13    15238.47    314.47 o 
   0   2   2     2281.42     2396.48     24.78 o 
   1   2   2     4916.05     4889.88     86.47 o 
   2   2   2        0.15        0.81      0.34 o 
   3   2   2     1392.71     1338.35     11.83 o 
   4   2   2        2.27        0.24      0.62 o 
   5   2   2      485.96      445.52      5.26 o 
   6   2   2       23.38       25.39      1.23 o 
   7   2   2       12.53       25.25      1.31 o 
   8   2   2      451.87      418.91      5.45 o 
   9   2   2      132.24      135.43      6.78 o 
  10   2   2      280.65      268.10      6.64 o 
  11   2   2      114.91      100.72      3.62 o 
  12   2   2       42.53       41.82      3.63 o 
  13   2   2       96.17       88.69      4.95 o 
  14   2   2        0.17        0.28      1.99 o 
 -14   3   2       20.69       17.62      3.03 o 
 -13   3   2        1.89       -2.56      1.71 o 
 -12   3   2       82.88       92.20      4.94 o 
 -11   3   2       37.03       36.60      2.64 o 
 -10   3   2        5.74        5.36      1.22 o 
  -9   3   2       46.13       43.01      2.11 o 
  -8   3   2      268.86      256.64      5.36 o 
  -7   3   2        1.01        1.86      0.84 o 
  -6   3   2        0.06       -0.07      0.44 o 
  -5   3   2      300.22      252.68      3.36 o 
  -4   3   2      338.78      313.47      3.85 o 
  -3   3   2      123.14      121.04      1.65 o 
  -2   3   2       15.64        5.42      0.48 o 
  -1   3   2      521.40      552.48      5.33 o 
   0   3   2      242.85      238.01      2.70 o 
   1   3   2       59.92       64.15      1.44 o 
   2   3   2      494.42      474.35      5.64 o 
   3   3   2      174.48      172.58      2.14 o 
   4   3   2      893.59     1019.23     10.50 o 
   5   3   2     1883.58     2056.18     20.16 o 
   6   3   2      169.26      213.32      3.31 o 
   7   3   2      748.25      808.30      9.06 o 
   8   3   2       19.81       22.12      1.60 o 
   9   3   2        7.32        8.84      1.29 o 
  10   3   2      224.24      230.88      7.38 o 
  11   3   2       17.14       15.82      1.97 o 
  12   3   2       18.66       16.90      2.09 o 
  13   3   2        7.60        4.54      2.30 o 
 -13   4   2        3.89       -0.43      2.03 o 
 -12   4   2        5.21        7.43      3.03 o 
 -11   4   2      130.99      137.08      3.74 o 
 -10   4   2        0.64       -0.96      1.02 o 
  -9   4   2       63.24       55.20      3.55 o 
  -8   4   2      192.44      202.92      4.81 o 
  -7   4   2       50.19       67.79      2.34 o 
  -6   4   2      648.45      606.83      8.19 o 
  -5   4   2       90.18       96.07      1.94 o 
  -4   4   2      281.32      347.72      3.81 o 
  -3   4   2      184.24      170.66      2.57 o 
  -2   4   2      147.82      134.33      1.94 o 
  -1   4   2      501.17      454.36      4.70 o 
   0   4   2       19.42       15.70      0.78 o 
   1   4   2     2660.84     2754.68     26.32 o 
   2   4   2      539.60      487.05      4.99 o 
   3   4   2        0.55        0.76      0.39 o 
   4   4   2      945.47      988.16      9.23 o 
   5   4   2      487.51      511.14      6.13 o 
   6   4   2       13.50       12.16      1.05 o 
   7   4   2      580.41      633.61      8.68 o 
   8   4   2       49.25       58.45      2.41 o 
   9   4   2       43.42       44.84      3.02 o 
  10   4   2        7.50        6.79      1.39 o 
  11   4   2        1.30       -0.01      1.35 o 
  12   4   2        0.02       -0.13      1.50 o 
  13   4   2       23.91       22.09      3.34 o 
 -13   5   2       10.69        8.89      3.08 o 
 -12   5   2      153.93      163.45      4.42 o 
 -11   5   2       89.43       85.69      3.20 o 
 -10   5   2        1.27        1.89      1.28 o 
  -9   5   2      374.09      356.02      6.32 o 
  -8   5   2        0.82        1.92      1.17 o 
  -7   5   2       27.97       28.59      1.81 o 
  -6   5   2       28.52       35.03      1.90 o 
  -5   5   2       90.51      101.94      2.16 o 
  -4   5   2      170.78      209.11      2.75 o 
  -3   5   2      625.65      697.48      7.70 o 
  -2   5   2     2428.52     2602.20     22.71 o 
  -1   5   2      336.08      325.21      3.80 o 
   0   5   2     1541.40     1547.63     13.99 o 
   1   5   2     3065.78     3526.03     33.61 o 
   2   5   2      396.01      375.06      4.22 o 
   3   5   2     2201.89     2133.52     18.88 o 
   4   5   2       49.34       48.11      1.35 o 
   5   5   2       13.70       24.30      1.38 o 
   6   5   2     1941.80     1924.22     19.44 o 
   7   5   2       49.39       40.74      4.05 o 
   8   5   2      308.73      279.76      7.70 o 
   9   5   2       38.92       41.47      2.23 o 
  10   5   2       15.00       15.91      2.02 o 
  11   5   2        3.05        1.46      1.25 o 
  12   5   2        0.72       -0.28      1.88 o 
  13   5   2       10.46       11.52      3.34 o 
 -12   6   2        3.00        1.42      1.49 o 
 -11   6   2       31.92       35.48      2.64 o 
 -10   6   2      197.88      194.23      4.76 o 
  -9   6   2       74.56       91.68      3.26 o 
  -8   6   2      477.06      460.80      7.49 o 
  -7   6   2      836.60      822.07     11.10 o 
  -6   6   2      950.40      945.03     13.56 o 
  -5   6   2      448.80      512.21      7.49 o 
  -4   6   2      848.95      820.18      9.74 o 
  -3   6   2     1681.94     1589.08     16.02 o 
  -2   6   2     1279.57     1271.59     13.24 o 
  -1   6   2     2067.08     2156.23     19.27 o 
   0   6   2      772.05      644.99      6.71 o 
   1   6   2      586.56      534.19      6.43 o 
   2   6   2      593.82      612.79      6.44 o 
   3   6   2       83.87       69.44      1.60 o 
   4   6   2       91.91       83.56      1.76 o 
   5   6   2       20.49       18.90      1.41 o 
   6   6   2       30.52       36.53      1.95 o 
   7   6   2      114.02      105.95      3.30 o 
   8   6   2      112.90      107.28      3.28 o 
   9   6   2      138.80      159.14      4.17 o 
  10   6   2       67.71       65.13      3.09 o 
  11   6   2       28.16       27.52      2.29 o 
  12   6   2       82.63       84.41      3.88 o 
 -11   7   2        0.31        0.64      2.56 o 
 -10   7   2        3.70        2.54      1.51 o 
  -9   7   2       41.48       41.24      2.54 o 
  -8   7   2      122.79      144.26      4.03 o 
  -7   7   2       75.15       76.84      2.88 o 
  -6   7   2       48.69       50.44      3.50 o 
  -5   7   2      507.68      500.38     10.80 o 
  -4   7   2      188.97      183.94      3.33 o 
  -3   7   2      143.48      157.52      2.65 o 
  -2   7   2      880.54      895.47     10.02 o 
  -1   7   2      191.47      182.46      3.67 o 
   0   7   2      655.50      738.94      7.70 o 
   1   7   2      700.71      714.83      7.51 o 
   2   7   2      277.96      281.84      3.79 o 
   3   7   2      538.17      560.40      6.22 o 
   4   7   2      651.19      668.40      8.08 o 
   5   7   2       81.38       76.11      2.68 o 
   6   7   2        1.40        1.69      1.14 o 
   7   7   2      172.57      180.36      4.33 o 
   8   7   2       32.12       33.40      2.32 o 
   9   7   2       72.18       72.40      3.03 o 
  10   7   2       77.53       75.85      5.37 o 
  11   7   2       16.83       13.60      2.00 o 
 -10   8   2      224.59      229.24      7.47 o 
  -9   8   2      126.11      139.38      4.24 o 
  -8   8   2        1.86        1.94      1.37 o 
  -7   8   2      257.16      262.74      5.48 o 
  -6   8   2      749.47      737.70     13.64 o 
  -5   8   2        5.52        7.64      1.62 o 
  -4   8   2       85.84       87.30      3.03 o 
  -3   8   2     1205.13     1192.45     12.97 o 
  -2   8   2       96.89       89.30      3.28 o 
  -1   8   2      254.55      252.79      4.14 o 
   0   8   2      205.51      204.22      3.30 o 
   1   8   2      506.23      486.76      5.79 o 
   2   8   2        9.30        7.37      0.92 o 
   3   8   2       15.24       13.28      1.22 o 
   4   8   2      576.85      582.24      9.07 o 
   5   8   2      144.23      128.54      3.59 o 
   6   8   2      251.82      263.78      6.17 o 
   7   8   2      140.37      145.18      4.09 o 
   8   8   2      282.99      286.95      5.97 o 
   9   8   2        0.63       -0.89      1.39 o 
  10   8   2      183.08      179.97      4.95 o 
  -9   9   2       83.32       81.28      3.52 o 
  -8   9   2        9.20        7.87      1.68 o 
  -7   9   2        0.44        0.13      1.79 o 
  -6   9   2       34.34       33.18      2.64 o 
  -5   9   2        1.23       -0.50      1.17 o 
  -4   9   2      262.05      245.73      5.06 o 
  -3   9   2       51.21       42.74      2.28 o 
  -2   9   2       74.69       79.41      3.21 o 
  -1   9   2      117.96      111.02      3.46 o 
   0   9   2       71.12       64.49      2.86 o 
   1   9   2        5.20        4.50      0.96 o 
   2   9   2       12.01       10.62      1.13 o 
   3   9   2       51.34       49.77      2.14 o 
   4   9   2       12.04       13.40      1.68 o 
   5   9   2        0.46        0.37      1.22 o 
   6   9   2       40.78       44.09      2.74 o 
   7   9   2        1.25        3.37      2.45 o 
   8   9   2      149.38      156.51      4.55 o 
   9   9   2        0.16        1.18      1.60 o 
  -8  10   2       10.55        7.93      1.83 o 
  -7  10   2       17.06       19.13      2.09 o 
  -6  10   2        0.61        2.86      1.50 o 
  -5  10   2        0.07        1.02      1.46 o 
  -4  10   2      196.66      200.04      4.75 o 
  -3  10   2        0.01        0.48      1.30 o 
  -2  10   2        0.44       -0.84      0.89 o 
  -1  10   2      122.67      121.64      3.11 o 
   0  10   2       56.80       49.99      1.96 o 
   1  10   2      200.50      203.19      3.61 o 
   2  10   2       36.69       31.28      1.89 o 
   3  10   2        0.57       -0.49      1.21 o 
   4  10   2       69.43       76.18      3.11 o 
   5  10   2      224.89      237.77      5.39 o 
   6  10   2        7.73        8.68      1.80 o 
   7  10   2       29.82       29.32      2.49 o 
   8  10   2      147.46      165.12      4.86 o 
  -6  11   2        0.10       -0.47      1.68 o 
  -5  11   2       82.70       89.99      4.15 o 
  -4  11   2      184.08      186.50      5.51 o 
  -3  11   2       90.30      112.14      4.34 o 
  -2  11   2       25.49       33.87      2.45 o 
  -1  11   2      238.81      245.12      4.60 o 
   0  11   2       32.85       36.53      1.91 o 
   1  11   2       75.32       84.24      2.73 o 
   2  11   2       49.51       50.74      2.67 o 
   3  11   2        3.69        3.14      1.40 o 
   4  11   2        4.05        2.47      1.53 o 
   5  11   2       59.39       60.68      3.14 o 
   6  11   2        6.49        4.73      1.63 o 
  -3  12   2        0.03        1.54      1.47 o 
  -2  12   2       35.84       36.61      2.48 o 
  -1  12   2        6.27       10.24      1.74 o 
   0  12   2       12.29       20.64      2.04 o 
   1  12   2       43.19       58.00      2.86 o 
   2  12   2       88.35       90.50      3.42 o 
   3  12   2       25.91       32.58      2.51 o 
 -14   1   3        4.65        9.39      2.48 o 
 -13   1   3      155.50      152.05      9.48 o 
 -12   1   3        9.50        8.89      2.02 o 
 -11   1   3       79.25       82.56      7.47 o 
 -10   1   3      919.44      929.41     17.58 o 
  -9   1   3      102.21      111.13      3.21 o 
  -8   1   3      197.04      200.13      3.09 o 
  -7   1   3      198.30      190.93      2.78 o 
  -6   1   3     2431.98     2549.41     27.43 o 
  -5   1   3      241.45      235.01      2.70 o 
  -4   1   3        0.19        0.23      0.30 o 
  -3   1   3     1018.88      978.33     20.57 o 
  -2   1   3     5180.06     5170.46     68.59 o 
  -1   1   3      389.03      411.10      3.90 o 
   0   1   3     6191.04     5975.99     51.22 o 
   1   1   3     8055.04     7561.61    142.39 o 
   2   1   3     3993.70     4074.02     45.51 o 
   3   1   3      849.13      836.15      8.32 o 
   4   1   3       14.20        9.08      0.63 o 
   5   1   3     3862.76     4062.49     34.58 o 
   6   1   3      522.33      502.79      5.20 o 
   7   1   3      275.25      261.46      3.26 o 
   8   1   3      557.86      583.56      6.91 o 
   9   1   3      300.95      318.19      4.55 o 
  10   1   3      317.13      312.80      6.47 o 
  11   1   3       76.25       78.62      3.20 o 
  12   1   3      110.10      114.27      5.05 o 
  13   1   3       13.49        8.91      3.81 o 
  14   1   3       59.87       63.73      4.45 o 
 -14   2   3       32.87       33.29      4.94 o 
 -13   2   3        5.64        2.41      2.00 o 
 -12   2   3        3.43        1.56      1.77 o 
 -11   2   3       20.68       23.15      2.72 o 
 -10   2   3       65.24       61.00      2.33 o 
  -9   2   3       53.96       45.57      2.03 o 
  -8   2   3       16.68       15.39      1.49 o 
  -7   2   3      382.33      371.78      6.60 o 
  -6   2   3        2.07        2.68      0.55 o 
  -5   2   3     1011.38      965.69      9.89 o 
  -4   2   3     3461.72     3548.85     33.08 o 
  -3   2   3      544.90      546.26      5.82 o 
  -2   2   3      852.90      921.99      9.20 o 
  -1   2   3    58696.28    53440.33    792.94 o 
   0   2   3     7851.04     7839.59    104.79 o 
   1   2   3       10.76       25.00      1.43 o 
   2   2   3     8520.20     8360.50    131.89 o 
   3   2   3      624.08      626.33      6.48 o 
   4   2   3     1457.88     1388.41     12.39 o 
   5   2   3     2161.82     2355.45     20.54 o 
   6   2   3      577.77      660.15      6.55 o 
   7   2   3        2.48        0.56      0.69 o 
   8   2   3      357.56      384.80      5.20 o 
   9   2   3      232.68      214.89      4.16 o 
  10   2   3       48.94       46.40      2.66 o 
  11   2   3        0.16       -1.37      1.73 o 
  12   2   3       10.16       11.32      1.88 o 
  13   2   3       43.23       42.48      5.27 o 
 -13   3   3        0.07        0.71      1.93 o 
 -12   3   3      123.80      125.87      8.20 o 
 -11   3   3       36.80       36.80      2.13 o 
 -10   3   3       19.18       22.49      1.70 o 
  -9   3   3       17.03       17.74      1.55 o 
  -8   3   3      144.89      144.37      3.36 o 
  -7   3   3        1.40        2.40      1.05 o 
  -6   3   3     2488.08     2740.96     26.23 o 
  -5   3   3      356.15      347.39      4.36 o 
  -4   3   3       79.37       87.23      1.72 o 
  -3   3   3     1222.35     1164.20     10.53 o 
  -2   3   3    13818.92    14031.45    275.82 o 
  -1   3   3     1546.37     1593.54     15.24 o 
   0   3   3      495.61      465.96      5.95 o 
   1   3   3     2031.52     2084.54     22.29 o 
   2   3   3        3.10        2.57      0.46 o 
   3   3   3     2484.89     2472.07     25.07 o 
   4   3   3      285.67      286.53      3.25 o 
   5   3   3      258.45      227.89      3.39 o 
   6   3   3      817.82      810.79      8.97 o 
   7   3   3       77.14       79.23      2.10 o 
   8   3   3     1053.35      969.14     10.77 o 
   9   3   3       54.99       54.67      4.34 o 
  10   3   3        6.54        4.90      1.48 o 
  11   3   3      102.53      101.08      4.36 o 
  12   3   3        0.29       -0.72      2.83 o 
  13   3   3      136.92      133.59      5.86 o 
 -13   4   3        7.57        4.28      2.23 o 
 -12   4   3      805.80      786.66     11.20 o 
 -11   4   3       34.06       38.24      2.28 o 
 -10   4   3       45.37       40.01      2.24 o 
  -9   4   3     1396.65     1323.66     16.26 o 
  -8   4   3     2299.12     2357.11     26.64 o 
  -7   4   3        1.82        3.20      0.96 o 
  -6   4   3      734.88      742.83      8.24 o 
  -5   4   3     2260.77     2235.38     21.66 o 
  -4   4   3     2809.91     3113.29     26.97 o 
  -3   4   3      205.48      205.32      2.59 o 
  -2   4   3      199.06      209.40      3.21 o 
  -1   4   3      641.65      710.35      6.86 o 
   0   4   3     2925.40     3129.64     26.90 o 
   1   4   3      295.53      315.56      4.04 o 
   2   4   3        6.13        2.37      0.44 o 
   3   4   3     1508.69     1533.94     13.75 o 
   4   4   3      676.70      678.20      6.68 o 
   5   4   3       28.61       36.48      1.58 o 
   6   4   3     1018.00     1019.69     14.01 o 
   7   4   3      231.47      228.77      3.82 o 
   8   4   3      206.90      210.97      4.40 o 
   9   4   3      124.70      128.47      3.51 o 
  10   4   3      260.02      257.15      5.18 o 
  11   4   3      324.80      305.36      5.89 o 
  12   4   3       50.56       53.97      4.02 o 
  13   4   3        6.12        7.09      2.97 o 
 -13   5   3        2.03        1.81      2.71 o 
 -12   5   3        4.78        6.69      1.63 o 
 -11   5   3        4.05        3.20      2.08 o 
 -10   5   3       54.38       45.87      3.77 o 
  -9   5   3        0.09        0.62      1.23 o 
  -8   5   3       81.61       75.67      2.83 o 
  -7   5   3       13.70       12.35      1.41 o 
  -6   5   3      329.33      325.64      5.45 o 
  -5   5   3      169.83      178.47      3.02 o 
  -4   5   3      421.89      444.89      5.22 o 
  -3   5   3      561.20      563.34      5.84 o 
  -2   5   3      612.73      738.33      8.99 o 
  -1   5   3      157.67      222.85      2.94 o 
   0   5   3      284.02      326.79      3.83 o 
   1   5   3      907.12     1001.67     10.57 o 
   2   5   3       67.50       57.86      1.38 o 
   3   5   3      336.84      407.71      4.56 o 
   4   5   3       46.26       40.76      1.26 o 
   5   5   3      273.64      343.72      5.26 o 
   6   5   3       85.43       92.51      2.38 o 
   7   5   3       45.39       53.31      2.35 o 
   8   5   3       11.85       16.37      1.62 o 
   9   5   3       75.15       82.83      3.69 o 
  10   5   3      161.61      158.46      5.26 o 
  11   5   3        5.85        4.09      3.08 o 
  12   5   3        0.02       -1.89      2.71 o 
 -12   6   3       28.07       25.96      2.61 o 
 -11   6   3        1.95        2.40      1.39 o 
 -10   6   3       51.80       49.37      2.58 o 
  -9   6   3       64.26       62.56      2.84 o 
  -8   6   3        4.44        3.46      1.33 o 
  -7   6   3       97.04       99.28      4.00 o 
  -6   6   3      160.73      154.36      3.68 o 
  -5   6   3      101.49      104.06      3.25 o 
  -4   6   3       14.98       17.86      1.18 o 
  -3   6   3       71.07       86.36      1.81 o 
  -2   6   3       76.04       61.92      1.92 o 
  -1   6   3      249.73      286.74      3.68 o 
   0   6   3       86.19       91.69      2.40 o 
   1   6   3      112.14      127.58      2.49 o 
   2   6   3      124.65      135.51      2.76 o 
   3   6   3      413.87      424.91      4.88 o 
   4   6   3      111.57      126.49      2.61 o 
   5   6   3       22.48       33.23      1.60 o 
   6   6   3      121.14      110.04      3.30 o 
   7   6   3      160.89      145.80      3.75 o 
   8   6   3      197.69      196.96      4.51 o 
   9   6   3        9.35        9.61      1.57 o 
  10   6   3       15.72       12.47      1.79 o 
  11   6   3        3.66        0.73      1.43 o 
  12   6   3       57.18       55.01      3.08 o 
 -11   7   3        1.30        1.57      1.49 o 
 -10   7   3       29.81       37.73      3.29 o 
  -9   7   3      178.08      154.04      4.28 o 
  -8   7   3       96.27       98.22      4.04 o 
  -7   7   3      138.25      129.48      3.69 o 
  -6   7   3        5.10        3.09      1.37 o 
  -5   7   3      176.29      177.66      4.57 o 
  -4   7   3      156.17      148.81      2.99 o 
  -3   7   3      503.02      496.68      5.68 o 
  -2   7   3      510.59      519.04      8.63 o 
  -1   7   3        4.52        4.58      0.76 o 
   0   7   3      907.66      882.21      8.93 o 
   1   7   3      865.98      913.83      9.93 o 
   2   7   3       73.32       74.76      2.76 o 
   3   7   3       13.60       12.15      0.94 o 
   4   7   3      190.28      179.70      3.37 o 
   5   7   3      119.16      123.98      3.32 o 
   6   7   3      230.06      233.19      4.83 o 
   7   7   3       87.42       97.22      3.20 o 
   8   7   3        0.57       -1.74      1.16 o 
   9   7   3      118.70      110.47      3.66 o 
  10   7   3        4.48        5.64      1.58 o 
  11   7   3       22.94       27.37      3.20 o 
 -10   8   3       33.47       34.35      2.63 o 
  -9   8   3      179.32      187.04      4.88 o 
  -8   8   3        4.66        2.28      1.41 o 
  -7   8   3      115.86      119.68      3.70 o 
  -6   8   3      786.40      758.31     10.76 o 
  -5   8   3        0.14       -0.26      1.17 o 
  -4   8   3       27.96       29.37      1.98 o 
  -3   8   3      921.27      940.41     11.89 o 
  -2   8   3       53.53       44.44      1.67 o 
  -1   8   3       16.67       20.52      1.25 o 
   0   8   3       87.61       85.45      2.12 o 
   1   8   3        2.32        1.32      0.76 o 
   2   8   3       53.81       52.28      2.28 o 
   3   8   3      139.87      138.46      3.05 o 
   4   8   3       36.62       36.65      1.83 o 
   5   8   3        4.35        7.26      1.35 o 
   6   8   3      293.76      297.20      6.66 o 
   7   8   3      253.72      254.96      5.48 o 
   8   8   3       29.71       28.08      2.29 o 
   9   8   3      102.99      112.02      4.19 o 
  10   8   3       28.14       28.91      2.53 o 
  -9   9   3        0.30        1.77      1.51 o 
  -8   9   3      198.32      216.03      5.25 o 
  -7   9   3       92.18       85.70      3.28 o 
  -6   9   3       33.25       26.60      2.13 o 
  -5   9   3      333.37      326.93      6.18 o 
  -4   9   3      154.27      146.02      4.44 o 
  -3   9   3       10.31       16.33      1.67 o 
  -2   9   3       27.80       27.97      1.74 o 
  -1   9   3      110.34       97.13      2.34 o 
   0   9   3      109.15      120.50      2.63 o 
   1   9   3       59.24       58.05      1.92 o 
   2   9   3        0.55        0.66      0.83 o 
   3   9   3       27.34       32.21      1.81 o 
   4   9   3        9.52        9.91      1.56 o 
   5   9   3       36.92       35.17      2.36 o 
   6   9   3        0.74       -0.62      1.29 o 
   7   9   3       46.42       55.17      3.03 o 
   8   9   3        2.36        1.39      1.50 o 
   9   9   3      125.96      127.96      5.59 o 
  -8  10   3       13.85       13.38      2.63 o 
  -7  10   3        1.41       -0.10      1.37 o 
  -6  10   3        3.02        1.91      1.54 o 
  -5  10   3       35.41       41.67      3.01 o 
  -4  10   3      379.30      371.50      6.76 o 
  -3  10   3        0.13        1.79      1.23 o 
  -2  10   3       43.75       49.96      2.15 o 
  -1  10   3      475.25      475.93      6.73 o 
   0  10   3      135.13      127.64      2.86 o 
   1  10   3       24.86       27.99      1.61 o 
   2  10   3      298.99      306.23      5.17 o 
   3  10   3       16.73       18.32      1.85 o 
   4  10   3       19.55       20.00      1.96 o 
   5  10   3      146.16      155.15      4.36 o 
   6  10   3       36.63       30.63      2.42 o 
   7  10   3       30.86       32.15      2.51 o 
   8  10   3       54.51       55.67      4.96 o 
  -6  11   3       17.13       21.50      2.18 o 
  -5  11   3       37.37       35.81      4.09 o 
  -4  11   3        0.50        1.86      1.40 o 
  -3  11   3       55.60       53.65      2.77 o 
  -2  11   3        9.41       11.03      1.59 o 
  -1  11   3        7.86        8.54      1.37 o 
   0  11   3        2.70        2.33      1.14 o 
   1  11   3       20.02       21.35      1.71 o 
   2  11   3        1.63        4.80      1.42 o 
   3  11   3       40.48       35.55      2.43 o 
   4  11   3        1.50        0.42      1.37 o 
   5  11   3        0.96        0.78      1.77 o 
   6  11   3        3.57        0.23      1.60 o 
  -2  12   3       38.14       50.79      2.80 o 
  -1  12   3      216.98      246.08      5.52 o 
   0  12   3       89.97      102.96      3.52 o 
   1  12   3       51.52       66.27      3.59 o 
   2  12   3        8.91       10.87      2.44 o 
 -14   0   4       24.58       26.73      4.69 o 
 -13   0   4       11.15       12.89      3.59 o 
 -12   0   4       43.40       45.19      4.98 o 
 -11   0   4        4.00        4.47      2.56 o 
 -10   0   4        0.82        1.54      1.98 o 
  -9   0   4      805.20      775.27     13.66 o 
  -8   0   4      146.13      148.22      4.13 o 
  -7   0   4     1801.88     1701.67     26.34 o 
  -6   0   4       87.58       93.07      2.43 o 
  -5   0   4     1029.99     1120.83     14.35 o 
  -4   0   4     2272.10     2185.20     26.64 o 
  -3   0   4     8037.81     8381.57     99.98 o 
  -2   0   4     9888.12     9165.71    589.43 o 
  -1   0   4     7846.59     7617.20    103.25 o 
   0   0   4      418.95      420.00     11.20 o 
   1   0   4      171.89      139.04      2.44 o 
   2   0   4     1101.06     1155.51     14.52 o 
   3   0   4      862.74      899.77     11.57 o 
   4   0   4     1361.09     1534.15     25.12 o 
   5   0   4      148.17      113.79      2.59 o 
   6   0   4     1237.52     1249.93     16.16 o 
   7   0   4       99.32      108.96      2.76 o 
   8   0   4      131.55      155.43      4.56 o 
   9   0   4     1341.71     1296.71     22.12 o 
  10   0   4      368.06      360.53     11.68 o 
  11   0   4       35.76       33.61      4.32 o 
  12   0   4       36.11       47.90      5.27 o 
  13   0   4      139.97      149.98      8.57 o 
 -14   1   4        0.18       -2.48      1.65 o 
 -13   1   4       39.96       42.52      3.68 o 
 -12   1   4       23.02       21.67      5.64 o 
 -11   1   4        0.01       -1.24      1.32 o 
 -10   1   4       66.68       69.10      2.77 o 
  -9   1   4       82.31       82.14      2.42 o 
  -8   1   4     1055.27     1096.25     13.01 o 
  -7   1   4      244.04      254.93      3.15 o 
  -6   1   4       31.00       39.04      1.07 o 
  -5   1   4      533.45      584.16      5.69 o 
  -4   1   4       12.58        8.06      0.63 o 
  -3   1   4      594.02      579.56      5.51 o 
  -2   1   4      107.46      121.47      1.68 o 
  -1   1   4     3015.58     3067.73     28.51 o 
   0   1   4     2732.25     2653.53     24.67 o 
   1   1   4     1146.25     1071.84      9.53 o 
   2   1   4     2331.98     2301.62     19.74 o 
   3   1   4     5713.86     5669.02     53.45 o 
   4   1   4     1114.41     1162.20     10.51 o 
   5   1   4     1016.25      944.70      8.85 o 
   6   1   4      887.36      831.95      8.01 o 
   7   1   4       91.13       97.56      1.84 o 
   8   1   4      473.56      446.90      6.35 o 
   9   1   4       98.73       96.94      2.87 o 
  10   1   4       19.19       22.08      1.70 o 
  11   1   4       45.26       51.63      2.80 o 
  12   1   4       67.02       68.70      6.48 o 
  13   1   4       65.47       59.01      3.90 o 
 -14   2   4        3.90        2.26      2.11 o 
 -13   2   4        0.17        0.57      1.83 o 
 -12   2   4        2.04        1.23      1.71 o 
 -11   2   4        0.30        1.13      1.62 o 
 -10   2   4       76.76       67.79      3.22 o 
  -9   2   4       34.76       37.92      1.91 o 
  -8   2   4       15.47       13.11      1.23 o 
  -7   2   4        0.52        0.24      0.55 o 
  -6   2   4      179.94      141.07      2.44 o 
  -5   2   4     1192.94     1173.02     11.83 o 
  -4   2   4      164.03      182.58      2.29 o 
  -3   2   4      182.77      226.13      2.91 o 
  -2   2   4    13970.37    13440.74    122.14 o 
  -1   2   4      639.98      618.17      5.79 o 
   0   2   4      125.47      138.17      1.76 o 
   1   2   4     4829.50     4831.45     51.09 o 
   2   2   4     4462.73     4400.68     37.16 o 
   3   2   4       59.21       52.10      1.13 o 
   4   2   4     1078.77      997.24     18.03 o 
   5   2   4      533.64      499.50      5.19 o 
   6   2   4        3.30        8.12      0.65 o 
   7   2   4       50.61       63.05      1.89 o 
   8   2   4      140.83      121.39      2.79 o 
   9   2   4      158.58      162.45      3.21 o 
  10   2   4       69.32       67.14      6.63 o 
  11   2   4        0.68       -2.14      1.42 o 
  12   2   4        2.14        1.69      2.23 o 
  13   2   4        6.69        3.23      2.10 o 
 -13   3   4        8.80        4.59      2.13 o 
 -12   3   4        0.46        1.97      1.90 o 
 -11   3   4        0.02        0.13      1.24 o 
 -10   3   4        0.02       -0.44      1.22 o 
  -9   3   4       47.14       43.23      2.20 o 
  -8   3   4       55.75       54.41      2.23 o 
  -7   3   4        1.86        0.46      0.55 o 
  -6   3   4      116.28      105.53      2.15 o 
  -5   3   4       33.45       34.33      1.28 o 
  -4   3   4      313.32      288.59      4.17 o 
  -3   3   4      154.45      126.11      1.82 o 
  -2   3   4        8.06        1.60      0.48 o 
  -1   3   4      158.66      134.45      1.85 o 
   0   3   4     1604.40     1689.82     14.84 o 
   1   3   4       15.77       17.65      0.80 o 
   2   3   4      146.82      122.70      1.78 o 
   3   3   4       48.65       31.47      0.95 o 
   4   3   4     1655.18     1780.24     17.18 o 
   5   3   4       28.03       27.44      0.95 o 
   6   3   4        4.06        2.76      0.93 o 
   7   3   4       96.32       90.25      2.34 o 
   8   3   4       20.22       18.95      1.33 o 
   9   3   4       53.26       49.87      2.31 o 
  10   3   4       27.98       31.40      2.08 o 
  11   3   4        1.32        1.64      1.48 o 
  12   3   4        0.33       -1.09      1.53 o 
  13   3   4       18.23       12.31      2.09 o 
 -13   4   4        1.60       -0.30      2.06 o 
 -12   4   4      118.37      121.39      4.43 o 
 -11   4   4        0.12       -1.40      1.29 o 
 -10   4   4        1.10       -0.20      1.29 o 
  -9   4   4      284.91      277.43      5.28 o 
  -8   4   4        0.84        0.76      1.58 o 
  -7   4   4       97.83       86.49      2.65 o 
  -6   4   4       33.80       33.05      1.36 o 
  -5   4   4       65.48       53.14      2.39 o 
  -4   4   4      216.06      210.68      2.96 o 
  -3   4   4       24.92       17.88      0.92 o 
  -2   4   4      262.25      300.02      4.32 o 
  -1   4   4      970.89      979.70      9.99 o 
   0   4   4       44.59       58.50      1.43 o 
   1   4   4      829.66      864.16     10.18 o 
   2   4   4       24.42       30.56      1.08 o 
   3   4   4       64.52       80.44      1.69 o 
   4   4   4      243.98      227.67      2.92 o 
   5   4   4       67.70       66.69      1.91 o 
   6   4   4       28.06       24.25      1.38 o 
   7   4   4        8.62        5.73      1.07 o 
   8   4   4      221.13      233.12      4.70 o 
   9   4   4        8.92        8.52      1.43 o 
  10   4   4        8.50        7.59      1.43 o 
  11   4   4       77.06       76.60      3.03 o 
  12   4   4       38.07       40.40      4.43 o 
  13   4   4       47.76       44.08      3.17 o 
 -13   5   4        0.21        0.09      4.32 o 
 -12   5   4        1.86        0.22      1.40 o 
 -11   5   4      116.65      127.25      3.78 o 
 -10   5   4       28.17       35.04      2.25 o 
  -9   5   4      143.67      151.66      3.87 o 
  -8   5   4     1348.77     1299.46     16.09 o 
  -7   5   4       42.99       44.75      2.21 o 
  -6   5   4      462.14      478.42      7.09 o 
  -5   5   4     2841.19     2782.54     26.82 o 
  -4   5   4     1429.88     1451.50     16.34 o 
  -3   5   4      352.06      320.04      4.21 o 
  -2   5   4     2048.70     2175.61     19.24 o 
  -1   5   4     2236.54     2396.65     21.07 o 
   0   5   4      235.98      292.23      3.58 o 
   1   5   4        1.18        1.82      0.45 o 
   2   5   4        6.45       11.23      0.76 o 
   3   5   4     2416.57     2635.69     23.09 o 
   4   5   4      460.72      492.90      5.34 o 
   5   5   4      613.75      616.63      8.19 o 
   6   5   4      149.81      151.43      4.51 o 
   7   5   4     1945.41     1923.54     22.27 o 
   8   5   4      294.98      286.09      5.38 o 
   9   5   4       88.28       88.39      3.10 o 
  10   5   4      211.92      203.03      5.17 o 
  11   5   4      187.79      188.35      4.75 o 
  12   5   4       17.90       20.62      2.53 o 
 -12   6   4       80.63       76.74      5.36 o 
 -11   6   4       68.02       67.74      3.93 o 
 -10   6   4      114.78      112.28      3.61 o 
  -9   6   4      149.05      128.96      3.78 o 
  -8   6   4       20.18       13.91      1.65 o 
  -7   6   4      139.30      147.14      3.79 o 
  -6   6   4        0.02        1.01      1.00 o 
  -5   6   4      333.18      347.01      4.91 o 
  -4   6   4      216.63      244.73      4.18 o 
  -3   6   4      245.00      257.28      3.42 o 
  -2   6   4     1893.55     1924.64     17.39 o 
  -1   6   4      632.56      551.02      5.97 o 
   0   6   4     2067.79     2129.17     19.09 o 
   1   6   4     2530.29     2452.95     24.14 o 
   2   6   4      849.69      860.54      8.58 o 
   3   6   4      244.22      246.91      3.36 o 
   4   6   4     1733.16     1744.07     17.87 o 
   5   6   4      354.82      390.29      5.43 o 
   6   6   4      111.50      101.21      3.04 o 
   7   6   4       85.90       93.71      3.07 o 
   8   6   4       15.14       17.32      1.78 o 
   9   6   4       48.03       45.87      2.92 o 
  10   6   4       24.25       17.67      1.92 o 
  11   6   4        6.07        4.44      1.66 o 
  12   6   4       12.64        8.87      2.82 o 
 -11   7   4       10.75        7.52      1.95 o 
 -10   7   4      205.37      204.01      5.06 o 
  -9   7   4       18.33       15.10      2.19 o 
  -8   7   4       13.63       11.65      1.70 o 
  -7   7   4      194.81      169.12      4.20 o 
  -6   7   4      165.86      160.44      3.98 o 
  -5   7   4       45.89       48.48      2.34 o 
  -4   7   4        0.01        1.17      0.91 o 
  -3   7   4      217.91      227.37      3.78 o 
  -2   7   4       31.20       30.74      1.35 o 
  -1   7   4      195.07      149.86      2.58 o 
   0   7   4        0.38        0.23      0.62 o 
   1   7   4      456.04      495.40      5.71 o 
   2   7   4      481.64      465.30      5.45 o 
   3   7   4      127.04      111.63      2.25 o 
   4   7   4      386.87      387.55      5.49 o 
   5   7   4      537.41      560.34      7.25 o 
   6   7   4       23.14       25.66      1.90 o 
   7   7   4       63.77       61.86      2.77 o 
   8   7   4      340.23      321.85     11.92 o 
   9   7   4        1.75        0.59      1.37 o 
  10   7   4       29.88       25.17      2.32 o 
  11   7   4       26.53       22.82      2.26 o 
 -10   8   4       61.69       57.97      4.52 o 
  -9   8   4       84.77       86.89      4.33 o 
  -8   8   4       40.16       43.95      2.63 o 
  -7   8   4      300.50      300.39      5.88 o 
  -6   8   4      428.13      401.65      7.60 o 
  -5   8   4        8.26        9.09      2.42 o 
  -4   8   4      888.58      880.33     11.73 o 
  -3   8   4     1148.28     1136.50     12.52 o 
  -2   8   4      344.04      341.18      4.54 o 
  -1   8   4      230.18      225.64      3.53 o 
   0   8   4     1594.83     1596.76     15.15 o 
   1   8   4     1530.27     1542.96     14.70 o 
   2   8   4        0.92        1.73      0.81 o 
   3   8   4      136.67      125.60      2.92 o 
   4   8   4     1548.57     1536.41     16.49 o 
   5   8   4      314.60      307.78      5.78 o 
   6   8   4       93.60       91.91      3.62 o 
   7   8   4      654.56      653.22     17.80 o 
   8   8   4       94.99      103.72      3.86 o 
   9   8   4      287.70      298.63      6.37 o 
  10   8   4       62.92       62.40      3.19 o 
  -9   9   4       31.87       37.14      2.68 o 
  -8   9   4        1.78        0.36      1.33 o 
  -7   9   4       14.73       14.41      2.43 o 
  -6   9   4       73.56       69.92      3.42 o 
  -5   9   4       70.62       76.97      3.48 o 
  -4   9   4       38.82       36.52      2.20 o 
  -3   9   4       56.59       50.99      2.21 o 
  -2   9   4      371.56      356.67      5.43 o 
  -1   9   4       27.18       23.63      1.49 o 
   0   9   4      107.30      106.09      2.49 o 
   1   9   4       26.90       18.89      1.29 o 
   2   9   4      263.95      235.33      4.23 o 
   3   9   4      101.88      100.37      2.74 o 
   4   9   4       18.38       13.35      1.65 o 
   5   9   4       10.96        9.99      1.68 o 
   6   9   4      151.49      152.71      4.21 o 
   7   9   4      119.34      134.07      4.18 o 
   8   9   4        0.79        1.35      1.56 o 
   9   9   4       50.63       48.31      3.11 o 
  -8  10   4        2.31       -0.54      1.64 o 
  -7  10   4       54.09       53.15      3.73 o 
  -6  10   4      146.98      143.65      4.25 o 
  -5  10   4      174.51      152.73      4.25 o 
  -4  10   4       86.17       94.65      3.32 o 
  -3  10   4        6.54        3.66      2.03 o 
  -2  10   4      404.07      364.86      5.73 o 
  -1  10   4        1.70        3.41      1.16 o 
   0  10   4       42.47       48.60      1.96 o 
   1  10   4        7.50        4.72      1.08 o 
   2  10   4      277.20      270.36      4.80 o 
   3  10   4       77.70       77.05      3.02 o 
   4  10   4       15.57       19.72      1.93 o 
   5  10   4       12.32       10.62      1.74 o 
   6  10   4      251.70      263.78      7.98 o 
   7  10   4        6.01        9.25      1.80 o 
  -6  11   4       13.62       18.04      2.13 o 
  -5  11   4        2.75        0.19      1.57 o 
  -4  11   4       80.73       73.47      3.14 o 
  -3  11   4       87.01       89.89      3.55 o 
  -2  11   4        4.54        5.46      1.45 o 
  -1  11   4      108.40      112.25      3.17 o 
   0  11   4      217.79      207.21      4.20 o 
   1  11   4       19.15       18.04      1.64 o 
   2  11   4      187.92      194.06      4.80 o 
   3  11   4       20.36       20.66      2.05 o 
   4  11   4       66.69       67.28      3.12 o 
   5  11   4       70.76       79.37      3.44 o 
  -2  12   4       13.44       19.03      2.05 o 
  -1  12   4       27.30       35.43      2.43 o 
   0  12   4       23.30       30.39      2.29 o 
   1  12   4        8.11       14.43      2.42 o 
 -14   1   5        3.71        2.11      2.07 o 
 -13   1   5        3.54        3.80      2.97 o 
 -12   1   5        0.50        0.51      1.66 o 
 -11   1   5       49.07       39.92      3.13 o 
 -10   1   5       40.97       39.59      2.62 o 
  -9   1   5      263.47      290.35      4.82 o 
  -8   1   5      282.00      299.48      4.13 o 
  -7   1   5     1953.45     2012.92     17.82 o 
  -6   1   5      375.69      341.59      3.82 o 
  -5   1   5     2307.61     2372.20     22.75 o 
  -4   1   5     1068.65     1081.09     10.70 o 
  -3   1   5     6471.62     6552.26     62.04 o 
  -2   1   5      515.34      539.36      5.18 o 
  -1   1   5       15.45       13.18      0.77 o 
   0   1   5     5989.38     5949.25     54.51 o 
   1   1   5     1451.97     1454.35     14.90 o 
   2   1   5      322.98      341.76      5.44 o 
   3   1   5      105.53      132.45      1.88 o 
   4   1   5     3180.93     3502.43     32.58 o 
   5   1   5      197.05      233.97      2.97 o 
   6   1   5      529.59      576.54      6.53 o 
   7   1   5       22.06       31.95      2.11 o 
   8   1   5      198.23      229.49      3.67 o 
   9   1   5      271.53      264.78      4.79 o 
  10   1   5        4.01        5.60      1.24 o 
  11   1   5       18.88       19.71      1.99 o 
  12   1   5      187.47      208.39      6.87 o 
  13   1   5        2.09        2.08      2.38 o 
 -13   2   5      199.20      210.38      7.28 o 
 -12   2   5       43.59       51.15      3.80 o 
 -11   2   5      308.77      317.32      8.57 o 
 -10   2   5      211.39      212.55      5.06 o 
  -9   2   5      699.54      721.22     11.15 o 
  -8   2   5      100.41      108.13      2.59 o 
  -7   2   5      115.00      112.77      2.55 o 
  -6   2   5        0.04        0.13      0.49 o 
  -5   2   5      298.05      318.25      3.59 o 
  -4   2   5        1.65        1.31      0.35 o 
  -3   2   5      105.62       96.43      1.58 o 
  -2   2   5     1916.06     1804.19     16.57 o 
  -1   2   5      167.75      145.61      3.42 o 
   0   2   5     5052.67     5015.41     46.27 o 
   1   2   5      959.07      923.00      8.42 o 
   2   2   5      348.26      340.85      3.61 o 
   3   2   5     1218.93     1187.08     11.70 o 
   4   2   5     2044.94     2178.47     19.05 o 
   5   2   5      728.72      776.76      7.57 o 
   6   2   5     1493.07     1459.07     14.58 o 
   7   2   5       18.97       19.24      1.54 o 
   8   2   5       11.28       15.80      1.43 o 
   9   2   5      958.03      940.51     10.66 o 
  10   2   5      276.65      257.91      5.86 o 
  11   2   5        0.08       -1.83      1.22 o 
  12   2   5      124.67      123.96      4.32 o 
  13   2   5       39.39       38.01      3.67 o 
 -13   3   5        3.87        0.87      1.86 o 
 -12   3   5        5.76        4.72      2.03 o 
 -11   3   5      159.59      158.00      4.57 o 
 -10   3   5       83.22       88.40      3.10 o 
  -9   3   5      301.49      283.63      5.07 o 
  -8   3   5      817.96      793.50     10.39 o 
  -7   3   5       12.86       12.49      1.08 o 
  -6   3   5      449.45      425.12      5.31 o 
  -5   3   5     1689.01     1688.02     16.69 o 
  -4   3   5      243.40      286.07      3.31 o 
  -3   3   5      278.58      266.64      3.12 o 
  -2   3   5      676.18      675.57      6.53 o 
  -1   3   5        1.45        6.32      0.63 o 
   0   3   5        3.50        4.78      0.49 o 
   1   3   5     1872.27     1967.80     17.25 o 
   2   3   5      211.97      198.23      2.50 o 
   3   3   5      134.65      174.38      2.37 o 
   4   3   5     2120.57     2290.27     20.06 o 
   5   3   5     1333.66     1338.94     19.03 o 
   6   3   5       77.73       53.60      3.21 o 
   7   3   5      929.27      947.57     10.56 o 
   8   3   5      496.63      521.73      7.40 o 
   9   3   5      211.47      200.48      4.28 o 
  10   3   5       11.24       11.17      1.66 o 
  11   3   5       28.58       24.86      2.40 o 
  12   3   5       46.57       49.94      3.19 o 
  13   3   5       30.35       30.51      3.64 o 
 -13   4   5        0.22        0.70      2.13 o 
 -12   4   5        3.46        2.90      1.62 o 
 -11   4   5       52.34       56.08      2.64 o 
 -10   4   5        3.26        0.38      1.29 o 
  -9   4   5      131.87      128.47      4.44 o 
  -8   4   5      606.15      589.91      8.50 o 
  -7   4   5      233.78      219.78      5.04 o 
  -6   4   5       66.24       73.36      2.20 o 
  -5   4   5     1684.58     1763.80     17.53 o 
  -4   4   5      483.73      443.08      4.79 o 
  -3   4   5      884.40      790.39      8.49 o 
  -2   4   5    16773.35    17152.85    337.45 o 
  -1   4   5        4.78        1.89      1.05 o 
   0   4   5     2376.96     2622.66     24.12 o 
   1   4   5     5660.70     6448.23     54.40 o 
   2   4   5     3254.97     3479.65     29.90 o 
   3   4   5      544.56      574.36      6.92 o 
   4   4   5        8.77       10.49      0.74 o 
   5   4   5      167.27      178.80      3.57 o 
   6   4   5      595.81      635.21      7.62 o 
   7   4   5      292.66      296.63      4.87 o 
   8   4   5      406.82      425.66      6.86 o 
   9   4   5       14.09       14.16      1.62 o 
  10   4   5      340.43      327.58      6.05 o 
  11   4   5      260.07      247.60      6.35 o 
  12   4   5       26.33       26.39      2.62 o 
 -12   5   5        1.91        0.45      1.41 o 
 -11   5   5        2.02       -1.14      1.62 o 
 -10   5   5       22.42       23.67      2.71 o 
  -9   5   5       53.91       38.25      2.18 o 
  -8   5   5      101.86       98.32      3.22 o 
  -7   5   5       20.31       26.84      2.18 o 
  -6   5   5      103.62       99.28      4.53 o 
  -5   5   5       29.82       36.26      1.55 o 
  -4   5   5      140.44      147.73      2.76 o 
  -3   5   5      144.81      139.89      2.51 o 
  -2   5   5      600.13      652.64      6.66 o 
  -1   5   5       60.75       50.83      1.54 o 
   0   5   5      173.66      215.31      5.53 o 
   1   5   5      174.68      221.34      2.99 o 
   2   5   5      825.40      940.81      9.09 o 
   3   5   5        1.07       -0.15      0.47 o 
   4   5   5     1687.79     1790.66     19.63 o 
   5   5   5       41.40       46.18      1.99 o 
   6   5   5      688.87      708.89      8.50 o 
   7   5   5      397.00      398.03      6.87 o 
   8   5   5      154.05      140.86      3.74 o 
   9   5   5       51.34       47.29      2.61 o 
  10   5   5       25.91       23.89      2.10 o 
  11   5   5       23.62       20.75      2.06 o 
  12   5   5        0.05       -1.81      3.14 o 
 -12   6   5       84.50       71.77      3.98 o 
 -11   6   5       57.74       57.20      3.02 o 
 -10   6   5       20.30       20.72      2.03 o 
  -9   6   5       30.36       21.14      2.01 o 
  -8   6   5        0.64        0.69      1.09 o 
  -7   6   5      562.02      528.48      9.71 o 
  -6   6   5       38.35       34.13      2.00 o 
  -5   6   5      149.51      143.78      2.90 o 
  -4   6   5      607.40      600.32      7.23 o 
  -3   6   5       36.72       38.90      1.49 o 
  -2   6   5       86.47       95.89      2.53 o 
  -1   6   5      194.44      189.04      2.83 o 
   0   6   5       71.12       81.72      1.79 o 
   1   6   5       45.77       51.85      1.77 o 
   2   6   5      100.15      124.03      2.46 o 
   3   6   5      158.05      178.69      2.85 o 
   4   6   5      125.88      121.54      2.67 o 
   5   6   5        0.01        1.86      0.92 o 
   6   6   5      114.61      120.13      2.94 o 
   7   6   5      141.51      138.93      3.96 o 
   8   6   5      115.36      105.91      3.52 o 
   9   6   5       21.32       17.66      2.07 o 
  10   6   5       20.85       18.34      2.03 o 
  11   6   5       50.66       47.24      2.79 o 
 -11   7   5        0.72       -2.49      1.66 o 
 -10   7   5       13.23       14.34      2.29 o 
  -9   7   5        6.41        3.86      1.77 o 
  -8   7   5       11.88       13.99      2.49 o 
  -7   7   5        4.28        0.93      1.36 o 
  -6   7   5       90.49       88.15      3.01 o 
  -5   7   5      540.73      542.39      8.10 o 
  -4   7   5        6.83        5.37      0.99 o 
  -3   7   5      203.99      211.27      5.17 o 
  -2   7   5      253.53      264.64      3.71 o 
  -1   7   5      742.43      766.85      8.20 o 
   0   7   5       13.95       14.92      1.02 o 
   1   7   5      289.33      300.27      4.02 o 
   2   7   5      991.74     1015.31     10.12 o 
   3   7   5        4.79        4.26      0.80 o 
   4   7   5       25.51       19.98      1.40 o 
   5   7   5      864.16      853.73     13.82 o 
   6   7   5       71.81       77.27      2.89 o 
   7   7   5      385.12      366.80      6.50 o 
   8   7   5        0.74        0.90      1.59 o 
   9   7   5       67.42       66.80      3.03 o 
  10   7   5        2.76        1.03      1.43 o 
  11   7   5       18.12       22.56      3.53 o 
 -10   8   5       16.59       19.55      2.56 o 
  -9   8   5       68.84       66.11      3.68 o 
  -8   8   5        2.57        0.28      1.26 o 
  -7   8   5       22.61       20.56      1.94 o 
  -6   8   5       73.68       67.54      2.85 o 
  -5   8   5       99.30      107.79      3.28 o 
  -4   8   5       56.21       57.11      2.49 o 
  -3   8   5       45.15       39.11      2.10 o 
  -2   8   5      178.06      180.56      3.48 o 
  -1   8   5        3.81        4.33      0.86 o 
   0   8   5      444.97      443.42      5.65 o 
   1   8   5      140.83      133.27      3.06 o 
   2   8   5      129.19      134.02      2.67 o 
   3   8   5       37.27       35.75      1.84 o 
   4   8   5      665.78      660.93      8.40 o 
   5   8   5      235.06      245.64      5.09 o 
   6   8   5       52.15       43.95      5.27 o 
   7   8   5       85.22       84.56      3.49 o 
   8   8   5       94.75       99.21      3.66 o 
   9   8   5        1.64        1.60      1.49 o 
  10   8   5        0.01       -2.27      1.51 o 
  -9   9   5      105.37      108.91      3.95 o 
  -8   9   5        0.37        1.37      1.45 o 
  -7   9   5        7.55        5.10      1.50 o 
  -6   9   5      118.56      118.24      3.96 o 
  -5   9   5      223.35      216.81      8.73 o 
  -4   9   5      166.15      160.42      4.05 o 
  -3   9   5        3.66        1.66      0.91 o 
  -2   9   5      286.68      263.23      4.53 o 
  -1   9   5       56.10       54.85      2.09 o 
   0   9   5      106.56      101.85      2.44 o 
   1   9   5        5.91        4.39      1.07 o 
   2   9   5        7.24        8.41      1.22 o 
   3   9   5       11.87       10.42      1.29 o 
   4   9   5        0.02       -0.81      1.12 o 
   5   9   5      142.21      138.17      3.94 o 
   6   9   5      156.44      154.89      4.31 o 
   7   9   5       78.92       91.27      3.55 o 
   8   9   5       19.62       16.71      2.13 o 
   9   9   5       41.59       44.19      2.83 o 
  -7  10   5       66.55       67.40      3.58 o 
  -6  10   5        0.07        1.77      1.46 o 
  -5  10   5       23.58       27.48      3.89 o 
  -4  10   5       53.47       57.76      2.78 o 
  -3  10   5      182.41      175.27      4.80 o 
  -2  10   5        0.01        2.30      1.06 o 
  -1  10   5       28.82       34.63      1.91 o 
   0  10   5      166.37      161.36      3.24 o 
   1  10   5      133.08      122.58      2.82 o 
   2  10   5       84.81       86.91      2.74 o 
   3  10   5      129.16      133.55      3.36 o 
   4  10   5      115.09      110.91      3.61 o 
   5  10   5       35.95       38.29      2.57 o 
   6  10   5      121.94      121.17      4.02 o 
   7  10   5       33.89       36.12      2.69 o 
  -5  11   5       28.69       23.37      2.56 o 
  -4  11   5       33.21       37.27      2.50 o 
  -3  11   5       71.15       79.02      4.23 o 
  -2  11   5        0.29        0.95      1.28 o 
  -1  11   5       16.85       30.00      1.93 o 
   0  11   5      116.51      129.47      3.35 o 
   1  11   5        2.94        4.50      1.21 o 
   2  11   5       65.65       57.34      2.46 o 
   3  11   5       45.10       58.40      2.88 o 
   4  11   5       31.38       29.64      2.44 o 
   5  11   5       15.80       14.06      1.98 o 
 -13   0   6       83.18       74.11      6.08 o 
 -12   0   6        5.93        3.22      2.64 o 
 -11   0   6      239.03      230.32      9.89 o 
 -10   0   6      239.31      242.99      9.74 o 
  -9   0   6       25.13       37.17      2.58 o 
  -8   0   6      354.73      346.09      7.40 o 
  -7   0   6      192.43      193.65      3.80 o 
  -6   0   6      379.28      324.84      6.49 o 
  -5   0   6     1512.43     1344.31     21.40 o 
  -4   0   6      580.07      593.63      9.01 o 
  -3   0   6     2898.46     2791.17     41.16 o 
  -2   0   6    15144.44    14994.49    179.02 o 
  -1   0   6        4.03       10.33      0.75 o 
   0   0   6       16.72       16.22      1.31 o 
   1   0   6     8201.31     8423.91    101.05 o 
   2   0   6      587.76      643.51      8.70 o 
   3   0   6      121.48      144.28      3.68 o 
   4   0   6     1408.04     1563.37     19.76 o 
   5   0   6     1015.11     1302.61     16.86 o 
   6   0   6      576.73      649.95     11.32 o 
   7   0   6        0.01       -0.94      0.76 o 
   8   0   6     1095.60     1086.79     18.95 o 
   9   0   6      159.26      137.75      4.79 o 
  10   0   6      172.48      177.13      5.57 o 
  11   0   6      309.16      325.14      8.25 o 
  12   0   6       24.39       21.53      3.81 o 
  13   0   6       86.77       86.49      6.74 o 
 -13   1   6       38.32       33.73      3.36 o 
 -12   1   6        0.48       -0.26      1.49 o 
 -11   1   6      135.93      134.79      5.33 o 
 -10   1   6        0.10        1.04      1.72 o 
  -9   1   6     1397.71     1389.93     16.95 o 
  -8   1   6      100.63      106.70      2.50 o 
  -7   1   6       18.32       21.40      1.18 o 
  -6   1   6     1586.20     1512.43     15.09 o 
  -5   1   6     1286.95     1405.22     13.84 o 
  -4   1   6       89.29      113.40      2.30 o 
  -3   1   6     1054.90     1065.58      9.69 o 
  -2   1   6      363.62      368.68      4.19 o 
  -1   1   6        0.46        0.21      0.39 o 
   0   1   6      535.65      562.80      5.98 o 
   1   1   6       17.44       10.83      0.66 o 
   2   1   6      942.05      976.61      8.93 o 
   3   1   6     1850.46     1951.59     17.09 o 
   4   1   6      243.31      249.24      3.10 o 
   5   1   6      520.67      497.94      5.29 o 
   6   1   6      392.70      386.76      4.80 o 
   7   1   6      590.14      602.03      6.95 o 
   8   1   6       27.42       21.61      1.33 o 
   9   1   6      255.08      276.73      5.06 o 
  10   1   6       17.90       24.55      1.78 o 
  11   1   6       22.11       25.38      2.29 o 
  12   1   6      133.25      132.38      4.39 o 
  13   1   6       28.41       34.16      3.33 o 
 -13   2   6       62.49       57.97      4.10 o 
 -12   2   6      186.21      182.52      8.20 o 
 -11   2   6       46.54       42.63      2.60 o 
 -10   2   6      178.03      180.07      4.59 o 
  -9   2   6      404.22      439.62      6.65 o 
  -8   2   6      119.24      127.51      2.57 o 
  -7   2   6      187.07      198.21      3.60 o 
  -6   2   6      170.99      138.58      3.85 o 
  -5   2   6     1193.20     1299.15     13.13 o 
  -4   2   6      230.78      229.80      2.89 o 
  -3   2   6      104.87      120.23      2.04 o 
  -2   2   6      617.19      545.78      5.44 o 
  -1   2   6     1770.45     1959.75     18.69 o 
   0   2   6       78.59       92.84      1.57 o 
   1   2   6     1054.97      969.58      8.89 o 
   2   2   6     1368.66     1399.75     12.50 o 
   3   2   6     1166.20     1247.20     11.33 o 
   4   2   6      712.48      736.83      7.84 o 
   5   2   6     1803.47     1758.99     22.01 o 
   6   2   6      247.22      249.13      3.33 o 
   7   2   6       54.14       50.35      2.15 o 
   8   2   6     1612.39     1652.00     17.15 o 
   9   2   6       66.97       64.09      2.30 o 
  10   2   6       25.60       26.35      2.24 o 
  11   2   6       74.06       82.88      3.53 o 
  12   2   6       94.10       92.48      3.86 o 
  13   2   6        1.08       -1.07      1.88 o 
 -13   3   6        0.22       -2.07      1.65 o 
 -12   3   6        4.61        3.69      2.03 o 
 -11   3   6      252.63      259.96      6.07 o 
 -10   3   6       12.72        9.88      1.67 o 
  -9   3   6        8.75        8.04      1.35 o 
  -8   3   6      218.50      200.83      4.06 o 
  -7   3   6      580.75      566.43      6.83 o 
  -6   3   6       37.78       47.29      1.94 o 
  -5   3   6        8.68       10.81      0.89 o 
  -4   3   6      740.74      706.70      7.74 o 
  -3   3   6     2802.25     2992.32     25.84 o 
  -2   3   6      515.93      500.27      5.15 o 
  -1   3   6      419.95      474.60      4.88 o 
   0   3   6     4516.68     4810.66     40.79 o 
   1   3   6      861.94      959.72      8.93 o 
   2   3   6      327.34      368.33      4.02 o 
   3   3   6      133.27      117.98      1.96 o 
   4   3   6     1732.80     1713.79     15.39 o 
   5   3   6      180.84      206.19      2.89 o 
   6   3   6      616.14      648.98      7.70 o 
   7   3   6      206.82      189.73      3.99 o 
   8   3   6      305.80      292.34      4.68 o 
   9   3   6       26.69       23.04      1.61 o 
  10   3   6       40.27       44.27      2.35 o 
  11   3   6      138.47      137.63      4.58 o 
  12   3   6        0.32       -1.65      1.39 o 
  13   3   6        2.37        0.99      1.67 o 
 -13   4   6        0.13       -0.82      2.56 o 
 -12   4   6       19.90       22.87      2.40 o 
 -11   4   6        3.51        0.61      1.39 o 
 -10   4   6       54.87       53.25      2.52 o 
  -9   4   6        6.19        6.32      1.36 o 
  -8   4   6        2.18        2.17      1.15 o 
  -7   4   6      156.10      156.33      4.09 o 
  -6   4   6      140.31      140.97      2.80 o 
  -5   4   6      310.98      337.99      5.10 o 
  -4   4   6       63.63       44.48      1.46 o 
  -3   4   6      620.86      578.70      5.97 o 
  -2   4   6     4270.09     4108.08     35.13 o 
  -1   4   6      474.61      426.17      4.64 o 
   0   4   6        7.45        5.59      0.57 o 
   1   4   6       16.78        9.09      0.67 o 
   2   4   6        2.37        6.45      0.60 o 
   3   4   6       57.17       40.89      1.25 o 
   4   4   6        8.09        9.62      0.76 o 
   5   4   6      544.54      532.83      6.58 o 
   6   4   6       47.17       30.44      1.64 o 
   7   4   6       94.64       92.39      4.49 o 
   8   4   6      348.75      321.84      5.21 o 
   9   4   6        1.22        0.89      1.14 o 
  10   4   6       10.85        6.57      1.52 o 
  11   4   6      127.46      114.91      4.36 o 
  12   4   6       12.18        8.48      2.00 o 
 -12   5   6        1.70        1.38      1.98 o 
 -11   5   6        0.21       -1.85      1.24 o 
 -10   5   6       27.13       18.77      2.03 o 
  -9   5   6       41.60       44.88      2.37 o 
  -8   5   6        5.30        2.94      1.25 o 
  -7   5   6      158.01      162.25      3.87 o 
  -6   5   6       65.92       68.63      2.13 o 
  -5   5   6      252.92      233.75      4.38 o 
  -4   5   6      269.66      210.58      3.43 o 
  -3   5   6     1306.16     1312.75     12.23 o 
  -2   5   6     1728.87     1703.37     15.44 o 
  -1   5   6     1238.50     1117.46     10.58 o 
   0   5   6      692.51      593.71      6.22 o 
   1   5   6     1396.06     1460.27     13.44 o 
   2   5   6     1812.50     1721.86     15.61 o 
   3   5   6      188.61      158.61      2.49 o 
   4   5   6      168.41      172.63      2.69 o 
   5   5   6     1509.24     1489.14     17.31 o 
   6   5   6       65.43       61.47      3.78 o 
   7   5   6      216.73      205.81      3.92 o 
   8   5   6       94.36       97.04      3.20 o 
   9   5   6      235.01      221.75      4.90 o 
  10   5   6        2.88        2.62      1.39 o 
  11   5   6       46.52       49.62      3.08 o 
  12   5   6       53.33       59.55      7.79 o 
 -12   6   6        3.69        0.70      1.69 o 
 -11   6   6        9.87        5.97      1.71 o 
 -10   6   6      161.07      171.53      4.50 o 
  -9   6   6      114.96      111.18      3.57 o 
  -8   6   6       27.55       32.01      2.19 o 
  -7   6   6      218.81      225.02      4.78 o 
  -6   6   6        0.97        1.11      1.11 o 
  -5   6   6       40.20       42.37      1.79 o 
  -4   6   6      406.56      411.53      5.53 o 
  -3   6   6      136.32      144.58      2.83 o 
  -2   6   6       56.49       66.99      1.85 o 
  -1   6   6       31.39       34.05      1.66 o 
   0   6   6      117.98      108.22      2.10 o 
   1   6   6      147.09      167.42      2.69 o 
   2   6   6      522.41      486.95      5.53 o 
   3   6   6       23.83       19.21      1.07 o 
   4   6   6       14.21        9.44      1.07 o 
   5   6   6      712.30      708.08     10.55 o 
   6   6   6      198.96      193.92      5.19 o 
   7   6   6      218.46      225.86      4.78 o 
   8   6   6      317.35      335.17      6.69 o 
   9   6   6      121.10      130.62      3.87 o 
  10   6   6       55.95       55.66      2.87 o 
  11   6   6      145.98      141.96      4.35 o 
 -11   7   6        6.23        5.72      1.85 o 
 -10   7   6        9.52       11.60      1.92 o 
  -9   7   6      174.10      174.20      4.62 o 
  -8   7   6        1.97        0.41      1.29 o 
  -7   7   6       35.61       34.82      2.25 o 
  -6   7   6      459.57      428.41      7.03 o 
  -5   7   6      102.65       87.85      3.00 o 
  -4   7   6      271.42      254.66      4.66 o 
  -3   7   6      250.00      254.62      4.10 o 
  -2   7   6      124.18      115.70      2.34 o 
  -1   7   6      117.21      131.25      2.48 o 
   0   7   6      345.20      359.32      5.03 o 
   1   7   6       50.24       44.72      1.71 o 
   2   7   6        4.49        4.36      0.92 o 
   3   7   6       91.05       89.29      2.75 o 
   4   7   6       46.74       42.56      2.18 o 
   5   7   6       12.57       11.51      1.31 o 
   6   7   6        3.98        4.70      1.38 o 
   7   7   6        0.05       -0.01      1.29 o 
   8   7   6        0.42        1.04      1.34 o 
   9   7   6       57.90       61.08      2.98 o 
  10   7   6       13.73       11.43      1.93 o 
 -10   8   6       11.24       18.15      2.16 o 
  -9   8   6        3.31        1.70      1.46 o 
  -8   8   6      138.75      138.62      4.05 o 
  -7   8   6       93.66       96.90      3.46 o 
  -6   8   6      135.99      146.52      3.98 o 
  -5   8   6        3.16        1.50      1.21 o 
  -4   8   6      124.78      122.75      2.97 o 
  -3   8   6      593.41      554.08      7.23 o 
  -2   8   6      191.30      161.48      3.31 o 
  -1   8   6        4.48        7.25      0.99 o 
   0   8   6      443.12      421.71      5.32 o 
   1   8   6      553.59      516.89      6.16 o 
   2   8   6       18.35       14.95      1.15 o 
   3   8   6      231.68      237.72      4.64 o 
   4   8   6      361.61      344.52      5.38 o 
   5   8   6        1.13        2.65      1.16 o 
   6   8   6        3.57        4.15      1.59 o 
   7   8   6      440.67      445.68      7.73 o 
   8   8   6        3.79        3.25      1.50 o 
   9   8   6        2.25        3.44      1.92 o 
  -9   9   6        0.41        2.56      1.65 o 
  -8   9   6       10.90        8.98      1.83 o 
  -7   9   6        2.55        1.03      1.38 o 
  -6   9   6        0.06       -1.04      1.17 o 
  -5   9   6       93.96       89.58      3.57 o 
  -4   9   6        5.37        9.89      1.56 o 
  -3   9   6       39.98       42.85      2.04 o 
  -2   9   6       31.88       30.40      2.75 o 
  -1   9   6       89.14       97.71      3.02 o 
   0   9   6        6.17        6.90      1.00 o 
   1   9   6       94.78       95.40      2.52 o 
   2   9   6       41.51       36.05      2.18 o 
   3   9   6       40.92       44.06      2.06 o 
   4   9   6       80.43       82.34      2.65 o 
   5   9   6       29.50       30.95      2.21 o 
   6   9   6       39.62       36.10      2.50 o 
   7   9   6       23.24       22.36      2.16 o 
   8   9   6       11.66        8.62      2.19 o 
  -7  10   6        1.25        0.92      1.56 o 
  -6  10   6      141.87      157.22      5.20 o 
  -5  10   6       72.07       84.84      3.24 o 
  -4  10   6        4.55        7.95      1.61 o 
  -3  10   6      166.00      172.81      4.37 o 
  -2  10   6      376.65      400.84      6.14 o 
  -1  10   6       27.83       40.09      2.71 o 
   0  10   6      336.81      312.47      5.16 o 
   1  10   6      163.54      159.68      4.24 o 
   2  10   6      124.35      123.99      3.22 o 
   3  10   6       27.62       31.34      2.15 o 
   4  10   6      179.64      175.63      4.52 o 
   5  10   6       56.04       48.60      2.76 o 
   6  10   6        0.95       -0.52      1.76 o 
   7  10   6       12.07       13.42      2.37 o 
  -5  11   6       76.45       70.02      4.08 o 
  -4  11   6       45.50       41.46      2.92 o 
  -3  11   6        9.78       12.52      1.73 o 
  -2  11   6       13.27       11.56      1.72 o 
  -1  11   6       10.98        7.61      1.35 o 
   0  11   6       87.40       91.90      2.89 o 
   1  11   6      129.71      152.38      5.68 o 
   2  11   6        9.06        8.43      1.42 o 
   3  11   6       74.84       79.66      3.80 o 
   4  11   6      149.07      168.99      4.68 o 
 -13   1   7        0.14        1.31      1.88 o 
 -12   1   7        0.51       -2.16      1.53 o 
 -11   1   7       38.57       41.35      3.31 o 
 -10   1   7        0.18       -0.91      1.11 o 
  -9   1   7       90.50       87.18      4.20 o 
  -8   1   7        0.55       -0.31      0.61 o 
  -7   1   7        0.01        0.00      0.44 o 
  -6   1   7        7.49        6.36      0.63 o 
  -5   1   7       29.37       43.02      1.33 o 
  -4   1   7       21.20       13.62      0.74 o 
  -3   1   7      441.04      458.37      5.19 o 
  -2   1   7      100.97       75.13      1.46 o 
  -1   1   7      355.40      289.03      3.18 o 
   0   1   7     2740.52     2940.60     27.57 o 
   1   1   7     1471.58     1466.53     14.31 o 
   2   1   7      602.83      512.13      5.93 o 
   3   1   7      734.66      747.72      7.21 o 
   4   1   7     1227.72     1226.11     11.32 o 
   5   1   7      741.48      800.80      7.92 o 
   6   1   7      165.57      182.53      2.89 o 
   7   1   7      261.41      256.43      4.41 o 
   8   1   7        1.01        3.30      1.66 o 
   9   1   7        0.02       -1.28      0.99 o 
  10   1   7       13.26       15.70      1.98 o 
  11   1   7        0.96        0.68      2.32 o 
  12   1   7       33.44       29.38      3.92 o 
  13   1   7        5.04        7.44      2.25 o 
 -13   2   7       64.82       68.77      4.35 o 
 -12   2   7       20.02       16.74      2.51 o 
 -11   2   7       14.03       12.85      1.82 o 
 -10   2   7      543.41      547.93      9.41 o 
  -9   2   7        1.55        0.82      1.02 o 
  -8   2   7      103.06      100.13      2.33 o 
  -7   2   7       47.95       41.62      2.96 o 
  -6   2   7       18.37       24.16      1.83 o 
  -5   2   7      137.43      108.81      1.94 o 
  -4   2   7      823.30      801.09      7.75 o 
  -3   2   7     1742.24     1757.54     15.62 o 
  -2   2   7       45.23       31.16      1.09 o 
  -1   2   7      155.64      152.54      2.34 o 
   0   2   7      477.55      533.13      5.34 o 
   1   2   7       83.48      100.61      1.55 o 
   2   2   7        0.20        0.41      0.52 o 
   3   2   7       87.88       95.05      1.68 o 
   4   2   7      491.78      493.27      5.26 o 
   5   2   7      926.36      974.24      9.40 o 
   6   2   7       40.09       53.79      1.85 o 
   7   2   7      419.73      432.67      6.03 o 
   8   2   7     1016.66     1008.95     21.45 o 
   9   2   7      108.23      102.54      2.99 o 
  10   2   7       67.95       80.22      2.90 o 
  11   2   7      285.06      307.78      6.82 o 
  12   2   7       12.31       13.91      2.02 o 
  13   2   7       37.55       45.77      3.45 o 
 -13   3   7        2.78       -1.31      1.86 o 
 -12   3   7       11.14       13.68      2.48 o 
 -11   3   7       16.51       19.02      2.15 o 
 -10   3   7        5.12        7.58      1.63 o 
  -9   3   7      604.98      607.93      8.66 o 
  -8   3   7      118.29      105.32      3.81 o 
  -7   3   7       25.87       20.70      1.78 o 
  -6   3   7      832.69      851.07      9.40 o 
  -5   3   7        0.22       -0.04      0.72 o 
  -4   3   7      822.40      760.15      7.54 o 
  -3   3   7      328.71      327.01      3.83 o 
  -2   3   7      164.03      176.48      2.50 o 
  -1   3   7      680.27      721.66      7.71 o 
   0   3   7        1.36        2.29      0.47 o 
   1   3   7      935.61      958.24      9.00 o 
   2   3   7      282.04      270.60      3.75 o 
   3   3   7      419.83      403.77      4.47 o 
   4   3   7      456.02      477.92      5.65 o 
   5   3   7      382.34      395.62      5.88 o 
   6   3   7      495.63      520.33      6.60 o 
   7   3   7      357.36      367.44      5.34 o 
   8   3   7      202.35      184.38      5.61 o 
   9   3   7        2.84       -0.15      1.48 o 
  10   3   7       63.26       67.33      3.35 o 
  11   3   7      128.42      121.49      4.35 o 
  12   3   7       50.40       55.87      7.11 o 
 -12   4   7      105.86      119.03      4.41 o 
 -11   4   7       13.84       15.82      2.15 o 
 -10   4   7      111.00      103.64      3.27 o 
  -9   4   7       23.39       27.45      2.10 o 
  -8   4   7      125.12      137.48      3.90 o 
  -7   4   7       16.08       14.97      1.24 o 
  -6   4   7      212.56      203.96      3.90 o 
  -5   4   7      744.79      782.75      8.81 o 
  -4   4   7       21.90       24.91      1.11 o 
  -3   4   7     3437.53     3404.39     29.45 o 
  -2   4   7       83.27       92.31      1.84 o 
  -1   4   7     1086.18     1039.47      9.82 o 
   0   4   7     2058.86     1952.85     17.40 o 
   1   4   7      851.67      781.19      9.10 o 
   2   4   7      968.50      943.35     10.06 o 
   3   4   7     1675.32     1579.67     14.38 o 
   4   4   7       67.33       47.37      1.43 o 
   5   4   7      146.72      159.70      3.07 o 
   6   4   7      318.12      303.20      5.87 o 
   7   4   7        7.73        4.50      1.34 o 
   8   4   7      326.67      328.17      5.93 o 
   9   4   7       35.57       31.31      2.22 o 
  10   4   7       14.61       10.58      1.68 o 
  11   4   7       62.60       52.52      3.24 o 
  12   4   7        4.81       -0.24      2.86 o 
 -12   5   7        0.13       -2.09      1.65 o 
 -11   5   7        4.54        2.03      1.49 o 
 -10   5   7       36.40       33.66      2.33 o 
  -9   5   7      115.43      102.94      3.34 o 
  -8   5   7       73.27       78.44      4.62 o 
  -7   5   7       10.72       10.99      1.88 o 
  -6   5   7     1149.54     1115.80     12.14 o 
  -5   5   7        1.57       -0.15      0.76 o 
  -4   5   7       93.26       88.28      2.43 o 
  -3   5   7      836.96      811.41      8.15 o 
  -2   5   7      462.81      514.97      5.62 o 
  -1   5   7        1.90        3.08      0.61 o 
   0   5   7      222.45      176.44      2.63 o 
   1   5   7      291.49      309.85      3.84 o 
   2   5   7        2.27        3.90      0.62 o 
   3   5   7      232.62      238.82      3.71 o 
   4   5   7       70.84       64.61      2.42 o 
   5   5   7       38.36       41.33      1.82 o 
   6   5   7        6.43        4.16      1.22 o 
   7   5   7       90.60       94.88      2.79 o 
   8   5   7      128.51      117.16      4.18 o 
   9   5   7       10.35       11.94      1.68 o 
  10   5   7        2.13        1.77      1.77 o 
  11   5   7       31.69       27.41      4.60 o 
 -11   6   7       44.63       43.30      3.08 o 
 -10   6   7      221.04      214.39      5.11 o 
  -9   6   7       21.21       25.28      2.18 o 
  -8   6   7        4.04        1.78      1.28 o 
  -7   6   7      287.79      286.05      5.48 o 
  -6   6   7      553.55      545.07      8.17 o 
  -5   6   7        8.75        5.96      1.19 o 
  -4   6   7      204.98      218.53      4.27 o 
  -3   6   7      327.92      350.47      5.56 o 
  -2   6   7      565.82      594.78      6.48 o 
  -1   6   7     1081.40     1086.33     10.58 o 
   0   6   7      449.00      452.80      5.25 o 
   1   6   7       60.30       69.00      1.73 o 
   2   6   7        0.25        0.67      0.63 o 
   3   6   7     1118.96     1109.41     12.51 o 
   4   6   7       60.00       62.86      2.13 o 
   5   6   7       70.74       74.87      3.32 o 
   6   6   7      516.33      520.96      6.99 o 
   7   6   7        0.13       -0.07      1.08 o 
   8   6   7      309.80      302.86     13.30 o 
   9   6   7       35.58       27.24      2.68 o 
  10   6   7       28.69       31.54      3.48 o 
  11   6   7       18.82       12.36      2.47 o 
 -10   7   7      137.34      152.82      9.30 o 
  -9   7   7      314.10      301.28      6.13 o 
  -8   7   7      211.52      201.88      4.84 o 
  -7   7   7       87.16       92.68      3.30 o 
  -6   7   7      660.25      662.06      9.60 o 
  -5   7   7       75.58       69.19      2.74 o 
  -4   7   7      110.88      100.33      3.09 o 
  -3   7   7     1048.06      998.98     11.15 o 
  -2   7   7      105.77      102.04      2.87 o 
  -1   7   7       30.10       28.85      1.37 o 
   0   7   7        8.14       11.05      1.00 o 
   1   7   7      117.16      109.47      2.31 o 
   2   7   7      686.90      709.06      7.64 o 
   3   7   7        7.30        6.80      1.09 o 
   4   7   7      183.04      183.65      3.62 o 
   5   7   7      567.32      559.53      8.20 o 
   6   7   7      313.75      318.34      6.14 o 
   7   7   7       15.11       13.04      2.13 o 
   8   7   7      155.37      156.38      4.99 o 
   9   7   7      137.74      136.32      4.96 o 
  10   7   7       24.77       26.58      2.90 o 
  -9   8   7       48.98       54.39      3.38 o 
  -8   8   7       45.48       47.76      2.66 o 
  -7   8   7        7.55        3.45      1.45 o 
  -6   8   7      132.15      131.41      3.77 o 
  -5   8   7      398.93      393.90      6.76 o 
  -4   8   7       28.17       32.52      2.16 o 
  -3   8   7      136.62      126.66      2.99 o 
  -2   8   7     1077.79      994.52     11.32 o 
  -1   8   7       12.22       18.72      1.24 o 
   0   8   7      404.28      381.63      5.52 o 
   1   8   7       64.85       51.98      1.98 o 
   2   8   7      194.32      171.36      3.41 o 
   3   8   7      145.03      150.84      3.75 o 
   4   8   7       21.75       16.33      1.41 o 
   5   8   7       14.81       15.70      1.78 o 
   6   8   7       49.33       43.06      8.90 o 
   7   8   7       37.70       35.61      2.94 o 
   8   8   7        2.98        4.71      1.95 o 
   9   8   7       20.32       18.43      2.57 o 
  -8   9   7       13.26        7.06      2.24 o 
  -7   9   7       15.87       18.59      2.06 o 
  -6   9   7        0.31       -1.72      1.15 o 
  -5   9   7        3.48        3.23      1.39 o 
  -4   9   7       24.55       31.06      2.51 o 
  -3   9   7        7.70       11.41      1.40 o 
  -2   9   7      273.40      268.27      4.63 o 
  -1   9   7      117.52      137.20      3.16 o 
   0   9   7        5.29        7.32      1.08 o 
   1   9   7      842.01      839.55      9.73 o 
   2   9   7      120.43      114.46      2.93 o 
   3   9   7       35.21       37.65      2.02 o 
   4   9   7      394.54      370.05      6.56 o 
   5   9   7      240.53      224.23      9.27 o 
   6   9   7        0.23       -0.49      1.66 o 
   7   9   7        0.02        2.28      2.85 o 
   8   9   7       35.17       36.13      3.10 o 
  -6  10   7        6.47        6.08      1.61 o 
  -5  10   7       64.31       58.13      3.78 o 
  -4  10   7      145.78      143.59      4.70 o 
  -3  10   7        0.99        3.17      1.37 o 
  -2  10   7      105.07       90.48      4.83 o 
  -1  10   7      132.58      124.16      3.20 o 
   0  10   7      117.26      109.77      2.98 o 
   1  10   7        8.42        6.51      1.26 o 
   2  10   7       10.63        8.19      1.51 o 
   3  10   7      139.01      127.55      3.77 o 
   4  10   7       88.72       84.59      3.79 o 
   5  10   7       26.03       21.66      2.62 o 
   6  10   7       42.59       47.05      3.40 o 
  -4  11   7        1.23        1.88      1.51 o 
  -3  11   7       42.47       44.76      2.60 o 
  -2  11   7        8.29       14.74      1.92 o 
  -1  11   7        0.13        1.45      1.28 o 
   0  11   7       43.58       56.36      3.09 o 
   1  11   7        0.20        1.91      2.12 o 
   2  11   7        1.37       -0.06      1.27 o 
   3  11   7        4.39        3.22      1.93 o 
 -13   0   8        9.38        6.81      3.22 o 
 -12   0   8      256.44      270.01     11.42 o 
 -11   0   8       12.91       17.28      3.52 o 
 -10   0   8       77.14       83.71      3.73 o 
  -9   0   8       32.83       28.91      3.55 o 
  -8   0   8       29.14       26.53      2.22 o 
  -7   0   8      530.07      551.17      8.33 o 
  -6   0   8       75.30       69.53      2.19 o 
  -5   0   8      365.98      409.00      6.41 o 
  -4   0   8      788.56      764.17     15.58 o 
  -3   0   8     2115.04     2104.93     68.35 o 
  -2   0   8        9.76       27.11      1.27 o 
  -1   0   8     1502.17     1334.51     16.99 o 
   0   0   8      614.50      605.39     12.05 o 
   1   0   8       93.72       95.64      3.32 o 
   2   0   8     1636.66     1461.37     18.60 o 
   3   0   8      259.45      206.57      3.80 o 
   4   0   8     1784.10     1704.65     21.68 o 
   5   0   8     2270.99     2331.51     29.19 o 
   6   0   8       98.78       93.62      2.79 o 
   7   0   8     1027.38     1058.43     14.62 o 
   8   0   8     1239.09     1200.49     25.49 o 
   9   0   8        0.19       -0.82      1.10 o 
  10   0   8        0.69        1.59      1.58 o 
  11   0   8      329.55      318.69      8.52 o 
 -13   1   8        0.07        0.47      1.73 o 
 -12   1   8       19.14       18.74      2.72 o 
 -11   1   8      126.34      120.69      5.13 o 
 -10   1   8      153.79      156.37      4.28 o 
  -9   1   8       77.84       71.49      2.82 o 
  -8   1   8        0.42        0.01      0.59 o 
  -7   1   8        2.12        1.84      0.68 o 
  -6   1   8      150.99      153.23      2.38 o 
  -5   1   8       70.77       71.34      1.97 o 
  -4   1   8      309.46      297.21      3.52 o 
  -3   1   8     1205.54     1360.25     12.34 o 
  -2   1   8      592.28      528.41      7.46 o 
  -1   1   8     1312.71     1374.41     12.39 o 
   0   1   8     1612.01     1713.76     16.65 o 
   1   1   8     5746.51     6110.99     56.27 o 
   2   1   8        6.97        5.64      1.10 o 
   3   1   8       20.48       34.50      1.70 o 
   4   1   8     3278.16     3335.80     28.87 o 
   5   1   8      137.08      187.66      2.82 o 
   6   1   8      104.44      105.83      2.12 o 
   7   1   8       50.15       55.93      1.94 o 
   8   1   8       24.31       20.98      1.60 o 
   9   1   8       20.48       22.02      1.73 o 
  10   1   8       11.24       11.05      1.48 o 
  11   1   8       60.75       62.36      2.75 o 
  12   1   8       18.26       27.13      4.87 o 
 -13   2   8       64.35       70.11      4.45 o 
 -12   2   8       16.99       15.36      2.56 o 
 -11   2   8        2.48        0.94      1.35 o 
 -10   2   8       20.13       24.83      2.13 o 
  -9   2   8      894.10      905.46     11.62 o 
  -8   2   8       48.29       43.43      1.75 o 
  -7   2   8        2.66        0.85      0.70 o 
  -6   2   8     1375.77     1419.07     14.46 o 
  -5   2   8     1654.08     1687.76     15.26 o 
  -4   2   8       76.93       86.92      2.12 o 
  -3   2   8     2072.20     2223.81     19.56 o 
  -2   2   8     1152.88     1133.83     11.51 o 
  -1   2   8     2004.61     2336.22     20.44 o 
   0   2   8     1603.47     1695.87     16.57 o 
   1   2   8      727.42      670.93      7.33 o 
   2   2   8     1284.18     1389.77     12.62 o 
   3   2   8        0.52        1.65      0.50 o 
   4   2   8        3.24        2.90      0.62 o 
   5   2   8      873.03      925.96      9.10 o 
   6   2   8       76.28       77.21      1.89 o 
   7   2   8      353.24      336.13      5.44 o 
   8   2   8      158.53      168.41      3.45 o 
   9   2   8      168.05      165.68      3.46 o 
  10   2   8      184.03      192.40      5.20 o 
  11   2   8        7.12        7.93      2.40 o 
  12   2   8       43.64       44.04      3.90 o 
 -12   3   8      142.21      132.26      5.77 o 
 -11   3   8      107.61      115.63      4.08 o 
 -10   3   8      144.82      158.45      4.57 o 
  -9   3   8        0.54        1.10      1.09 o 
  -8   3   8      789.74      770.16     10.22 o 
  -7   3   8      436.76      453.85      8.80 o 
  -6   3   8      245.47      240.38      4.37 o 
  -5   3   8      539.35      554.60      6.66 o 
  -4   3   8     1465.58     1546.59     14.15 o 
  -3   3   8      647.42      667.88      6.79 o 
  -2   3   8        7.06        2.08      0.67 o 
  -1   3   8     2983.89     3236.16     30.56 o 
   0   3   8      446.43      459.01      6.20 o 
   1   3   8      663.14      704.19      6.95 o 
   2   3   8      189.24      219.89      2.87 o 
   3   3   8     3001.00     3135.18     27.20 o 
   4   3   8       16.34       14.34      0.95 o 
   5   3   8      542.90      553.03      6.54 o 
   6   3   8      532.62      560.25      7.79 o 
   7   3   8      731.34      756.98     10.29 o 
   8   3   8       42.09       43.83      2.46 o 
   9   3   8       30.02       26.67      2.03 o 
  10   3   8      194.95      179.50      6.67 o 
  11   3   8      112.76      123.80      5.72 o 
  12   3   8        1.14       -3.22      2.15 o 
 -12   4   8        0.23       -0.12      1.58 o 
 -11   4   8       25.51       31.74      3.06 o 
 -10   4   8       23.16       20.71      1.86 o 
  -9   4   8       20.30       21.27      2.45 o 
  -8   4   8      209.92      203.59      4.37 o 
  -7   4   8       82.30       78.51      2.32 o 
  -6   4   8        9.10        8.17      1.23 o 
  -5   4   8      284.95      291.00      4.34 o 
  -4   4   8       59.73       62.57      1.93 o 
  -3   4   8      103.17       97.82      2.57 o 
  -2   4   8       44.02       45.83      1.77 o 
  -1   4   8      442.63      409.52      5.79 o 
   0   4   8      297.12      287.81      3.55 o 
   1   4   8      377.43      399.45      4.53 o 
   2   4   8       16.83       13.10      0.85 o 
   3   4   8      617.41      635.50      6.63 o 
   4   4   8       39.81       47.90      1.60 o 
   5   4   8      690.18      689.57      8.18 o 
   6   4   8       69.20       63.24      2.61 o 
   7   4   8       47.11       56.68      2.83 o 
   8   4   8      123.09      137.18      3.81 o 
   9   4   8       16.08       14.35      2.10 o 
  10   4   8        0.15       -0.78      3.02 o 
  11   4   8        2.14        2.86      2.86 o 
  12   4   8       13.88       13.41      3.18 o 
 -12   5   8      110.66      125.58      4.75 o 
 -11   5   8       68.60       72.69      3.12 o 
 -10   5   8        1.49        1.13      1.53 o 
  -9   5   8       55.70       47.93      2.59 o 
  -8   5   8       90.30       82.65      3.07 o 
  -7   5   8       89.91       89.52      3.01 o 
  -6   5   8      107.86      113.98      3.64 o 
  -5   5   8       32.17       28.55      1.85 o 
  -4   5   8       33.72       42.87      1.84 o 
  -3   5   8       10.12        8.56      0.87 o 
  -2   5   8     1055.29     1076.23     10.41 o 
  -1   5   8       61.64       64.65      1.60 o 
   0   5   8      321.92      318.90      3.97 o 
   1   5   8      281.72      288.18      3.85 o 
   2   5   8        4.38        6.26      1.00 o 
   3   5   8      590.55      554.23      6.09 o 
   4   5   8      323.68      324.90      4.60 o 
   5   5   8       12.58        7.46      1.32 o 
   6   5   8      536.52      515.21      7.80 o 
   7   5   8       16.13       17.55      1.89 o 
   8   5   8      164.72      154.38      4.12 o 
   9   5   8        4.49        5.44      1.95 o 
  10   5   8       23.26       20.45      2.56 o 
  11   5   8      163.31      149.93      6.83 o 
 -11   6   8       90.11       92.01      5.86 o 
 -10   6   8       24.80       22.58      2.16 o 
  -9   6   8       98.08      107.08      3.61 o 
  -8   6   8      535.83      523.36      8.35 o 
  -7   6   8      119.52      112.86      3.50 o 
  -6   6   8      493.41      461.58      7.33 o 
  -5   6   8      151.75      143.49      3.14 o 
  -4   6   8     1451.20     1352.76     14.33 o 
  -3   6   8     1513.06     1493.30     15.53 o 
  -2   6   8       64.30       51.55      2.14 o 
  -1   6   8      441.61      433.04      5.15 o 
   0   6   8       28.66       44.79      1.53 o 
   1   6   8       31.94       24.73      1.24 o 
   2   6   8      279.58      252.44      4.06 o 
   3   6   8        2.49        1.21      1.03 o 
   4   6   8      752.76      725.81      9.83 o 
   5   6   8      220.34      215.88      4.49 o 
   6   6   8        5.48        7.48      1.62 o 
   7   6   8     1117.89     1105.81     19.59 o 
   8   6   8        0.73        0.98      1.66 o 
   9   6   8       83.88       94.30      4.08 o 
  10   6   8      204.25      207.02      6.08 o 
 -10   7   8       25.16       31.50      3.17 o 
  -9   7   8       29.72       25.82      2.27 o 
  -8   7   8       36.02       32.84      2.40 o 
  -7   7   8        6.68        5.76      1.59 o 
  -6   7   8      216.06      192.77      4.52 o 
  -5   7   8        2.57        4.73      1.37 o 
  -4   7   8       12.81       12.96      1.36 o 
  -3   7   8       11.08       12.83      2.19 o 
  -2   7   8       12.22       11.08      1.54 o 
  -1   7   8        9.85       12.00      1.08 o 
   0   7   8      255.08      236.40      3.57 o 
   1   7   8      222.28      217.45      3.39 o 
   2   7   8       35.40       42.25      2.07 o 
   3   7   8      109.64      107.67      3.06 o 
   4   7   8      334.10      324.62      5.78 o 
   5   7   8        0.28       -1.45      1.24 o 
   6   7   8      142.76      144.90      3.97 o 
   7   7   8       14.23       13.86      2.47 o 
   8   7   8        0.16       -2.44      1.62 o 
   9   7   8       29.98       27.41      2.93 o 
  10   7   8        0.01       -2.92      2.04 o 
  -9   8   8        0.15       -1.21      1.47 o 
  -8   8   8       44.72       44.29      2.95 o 
  -7   8   8        0.23        0.08      1.25 o 
  -6   8   8        0.91       -1.76      1.17 o 
  -5   8   8       35.73       29.76      2.11 o 
  -4   8   8      113.04      109.49      4.39 o 
  -3   8   8        0.58        0.60      1.49 o 
  -2   8   8       21.43       14.85      1.62 o 
  -1   8   8       29.22       18.79      1.42 o 
   0   8   8       93.82       89.54      2.51 o 
   1   8   8       19.46       16.66      1.38 o 
   2   8   8        8.58        3.59      1.02 o 
   3   8   8        1.49        4.20      1.27 o 
   4   8   8       31.57       28.65      2.10 o 
   5   8   8        6.59        7.05      2.15 o 
   6   8   8        2.38       -0.14      1.98 o 
   7   8   8        3.56        0.56      1.63 o 
   8   8   8       40.33       33.63      3.00 o 
  -8   9   8       20.92       21.40      2.98 o 
  -7   9   8       11.92       10.95      2.05 o 
  -6   9   8       18.50       14.47      1.88 o 
  -5   9   8        1.30        1.37      1.31 o 
  -4   9   8       52.99       49.13      2.49 o 
  -3   9   8        0.18       -0.86      1.00 o 
  -2   9   8       14.56       18.26      1.76 o 
  -1   9   8       26.63       23.27      1.88 o 
   0   9   8       26.63       29.67      2.36 o 
   1   9   8       40.33       29.99      2.08 o 
   2   9   8        0.03       -0.17      1.09 o 
   3   9   8        1.84        0.00      1.20 o 
   4   9   8       12.50       14.93      1.76 o 
   5   9   8       61.89       59.42      3.36 o 
   6   9   8        9.06        6.22      3.37 o 
   7   9   8       15.80       18.01      2.49 o 
  -6  10   8       17.97       16.84      2.29 o 
  -5  10   8       46.52       50.22      3.26 o 
  -4  10   8        1.26        3.61      1.73 o 
  -3  10   8        0.17       -0.94      1.61 o 
  -2  10   8       91.61       93.18      3.28 o 
  -1  10   8      163.86      184.40      4.42 o 
   0  10   8        0.94        0.67      1.16 o 
   1  10   8      272.04      280.77      5.67 o 
   2  10   8       79.46       98.38      3.32 o 
   3  10   8       82.96       84.17      3.24 o 
   4  10   8      145.90      158.54      5.13 o 
   5  10   8      234.70      248.76      9.26 o 
  -3  11   8       67.29       65.87      3.51 o 
  -2  11   8       50.32       64.30      2.95 o 
  -1  11   8      119.47      137.87      4.04 o 
   0  11   8       14.32       12.61      2.00 o 
   1  11   8        1.39        0.60      1.83 o 
   2  11   8       42.50       49.09      2.67 o 
 -13   1   9        1.83        2.56      2.02 o 
 -12   1   9       50.45       56.82      3.86 o 
 -11   1   9        2.77        1.98      1.77 o 
 -10   1   9      197.70      196.57      6.24 o 
  -9   1   9      128.27      134.16      5.46 o 
  -8   1   9       52.85       55.80      3.80 o 
  -7   1   9      123.84      108.16      2.37 o 
  -6   1   9      291.56      309.35      3.88 o 
  -5   1   9      253.60      243.32      3.53 o 
  -4   1   9       27.81       30.74      1.62 o 
  -3   1   9       28.72       31.13      1.45 o 
  -2   1   9        1.31        7.13      0.58 o 
  -1   1   9      876.20      822.27      8.73 o 
   0   1   9      292.44      259.30      3.54 o 
   1   1   9      162.00      177.53      2.76 o 
   2   1   9      560.66      508.32      5.96 o 
   3   1   9      139.51      116.92      2.42 o 
   4   1   9      484.99      520.36      7.42 o 
   5   1   9      338.79      333.17      4.65 o 
   6   1   9      180.31      186.88      3.33 o 
   7   1   9       16.73       13.05      1.65 o 
   8   1   9       34.31       34.81      2.03 o 
   9   1   9       26.32       30.30      2.42 o 
  10   1   9        0.79       -0.83      1.86 o 
  11   1   9       67.42       71.41      4.40 o 
  12   1   9        0.07        1.10      3.00 o 
 -12   2   9        0.93        0.50      1.80 o 
 -11   2   9      145.55      149.48      4.54 o 
 -10   2   9       53.06       57.14      2.85 o 
  -9   2   9      222.86      236.61      5.38 o 
  -8   2   9       52.41       50.97      2.57 o 
  -7   2   9      449.18      449.19      6.52 o 
  -6   2   9      741.88      726.18      8.26 o 
  -5   2   9      701.33      783.76      7.86 o 
  -4   2   9     1027.07     1021.59      9.76 o 
  -3   2   9     3257.57     3210.22     30.66 o 
  -2   2   9      598.21      710.71      7.68 o 
  -1   2   9      231.94      202.78      2.64 o 
   0   2   9     1878.73     1788.51     17.54 o 
   1   2   9      316.76      345.46      4.45 o 
   2   2   9       61.98       89.49      2.03 o 
   3   2   9      532.53      534.37      7.93 o 
   4   2   9       78.50       93.66      2.32 o 
   5   2   9       90.57      111.40      2.75 o 
   6   2   9       39.82       37.95      1.74 o 
   7   2   9      188.19      179.49      4.11 o 
   8   2   9      180.76      172.82      4.05 o 
   9   2   9       71.35       76.06      4.23 o 
  10   2   9       85.62       89.38      3.84 o 
  11   2   9       71.43       69.21      6.15 o 
  12   2   9       92.83      103.77      7.25 o 
 -12   3   9       15.97       14.12      2.11 o 
 -11   3   9       25.25       16.69      2.21 o 
 -10   3   9      125.25      122.61      4.11 o 
  -9   3   9      149.09      154.20      3.72 o 
  -8   3   9        1.93        4.97      1.04 o 
  -7   3   9      483.17      495.04      7.24 o 
  -6   3   9       65.07       60.60      1.94 o 
  -5   3   9      484.25      484.66      6.05 o 
  -4   3   9      651.35      680.51      7.03 o 
  -3   3   9        7.33       10.25      0.85 o 
  -2   3   9      948.97      957.01      9.24 o 
  -1   3   9      227.03      193.88      3.48 o 
   0   3   9      204.56      187.93      3.05 o 
   1   3   9      343.42      352.38      4.63 o 
   2   3   9       81.61       75.75      1.92 o 
   3   3   9       62.96       54.97      1.77 o 
   4   3   9      424.16      408.07      5.38 o 
   5   3   9      257.71      251.39      4.02 o 
   6   3   9      434.90      421.73      6.68 o 
   7   3   9      148.62      156.22      4.44 o 
   8   3   9       27.55       31.38      3.60 o 
   9   3   9       45.98       39.60      3.22 o 
  10   3   9       58.93       64.31     10.22 o 
  11   3   9      116.59      123.73      8.20 o 
 -12   4   9       24.30       25.11      2.56 o 
 -11   4   9      322.19      360.04      7.73 o 
 -10   4   9       79.61       85.36      3.06 o 
  -9   4   9        0.52       -0.47      1.18 o 
  -8   4   9      542.88      535.91      9.59 o 
  -7   4   9      148.61      145.76      3.11 o 
  -6   4   9      288.32      307.43      5.34 o 
  -5   4   9      215.85      215.82      3.71 o 
  -4   4   9        0.15        0.51      0.73 o 
  -3   4   9      183.19      170.28      2.73 o 
  -2   4   9      346.21      362.46      4.36 o 
  -1   4   9      162.71      137.04      2.91 o 
   0   4   9        0.23        0.09      0.58 o 
   1   4   9      794.50      778.15      8.67 o 
   2   4   9      389.91      400.10      5.22 o 
   3   4   9        0.71        1.61      0.78 o 
   4   4   9      838.60      804.78     10.15 o 
   5   4   9       34.44       36.83      2.61 o 
   6   4   9        8.43       11.32      1.57 o 
   7   4   9     1244.11     1237.81     15.49 o 
   8   4   9       34.08       35.73      2.35 o 
   9   4   9        0.02       -2.00      1.33 o 
  10   4   9      215.58      225.11      6.11 o 
  11   4   9       11.72       15.40      5.46 o 
 -11   5   9       25.68       24.95      2.53 o 
 -10   5   9        1.72        2.13      1.39 o 
  -9   5   9       72.02       76.79      3.09 o 
  -8   5   9        1.13        1.18      1.26 o 
  -7   5   9       37.34       33.12      2.15 o 
  -6   5   9        0.10       -1.30      0.87 o 
  -5   5   9       56.95       50.31      2.01 o 
  -4   5   9       45.17       49.05      1.97 o 
  -3   5   9       63.57       61.42      2.01 o 
  -2   5   9       37.19       40.66      1.63 o 
  -1   5   9       37.88       37.83      1.98 o 
   0   5   9      145.06      130.22      2.66 o 
   1   5   9      312.44      327.46      4.64 o 
   2   5   9      387.94      401.69      5.37 o 
   3   5   9       42.34       42.60      1.78 o 
   4   5   9      260.80      260.13      5.07 o 
   5   5   9        6.39        5.59      1.56 o 
   6   5   9      369.70      377.36      6.44 o 
   7   5   9        2.72        6.05      1.73 o 
   8   5   9       33.94       32.52      2.33 o 
   9   5   9       23.69       17.25      2.33 o 
  10   5   9        4.13        4.16      2.04 o 
  11   5   9        2.42       -1.42      5.97 o 
 -11   6   9       54.44       64.15      3.75 o 
 -10   6   9        4.51        5.10      1.74 o 
  -9   6   9      120.79      128.17      3.97 o 
  -8   6   9      299.80      302.79      5.94 o 
  -7   6   9      212.49      226.55      5.00 o 
  -6   6   9        6.80        7.32      1.52 o 
  -5   6   9        5.98        7.18      1.25 o 
  -4   6   9     2352.22     2281.19     22.83 o 
  -3   6   9       10.28        7.41      1.28 o 
  -2   6   9      456.90      459.28      6.06 o 
  -1   6   9      615.66      583.40      7.19 o 
   0   6   9     1553.72     1589.45     16.38 o 
   1   6   9      117.27      129.05      2.78 o 
   2   6   9       14.29       15.74      1.50 o 
   3   6   9      764.92      743.01      8.74 o 
   4   6   9      451.33      459.20      7.15 o 
   5   6   9       91.50       89.01      3.63 o 
   6   6   9      248.05      240.16      5.03 o 
   7   6   9      170.24      171.55      4.37 o 
   8   6   9       40.56       41.33      3.01 o 
   9   6   9       14.96       10.25      2.68 o 
  10   6   9       63.40       65.86      4.34 o 
 -10   7   9      105.58       92.68      6.05 o 
  -9   7   9       19.54       24.45      2.29 o 
  -8   7   9       56.50       59.67      2.92 o 
  -7   7   9      134.54      128.71      3.87 o 
  -6   7   9      725.59      666.32      9.78 o 
  -5   7   9      139.34      156.87      4.02 o 
  -4   7   9      217.76      208.12      4.64 o 
  -3   7   9     1162.97     1061.84     13.33 o 
  -2   7   9      956.69      971.66     12.37 o 
  -1   7   9      248.92      220.51      3.89 o 
   0   7   9      457.15      426.35      6.18 o 
   1   7   9      326.53      315.92      4.85 o 
   2   7   9      574.36      546.94      8.09 o 
   3   7   9      116.71      107.85      3.17 o 
   4   7   9      186.29      166.85      4.04 o 
   5   7   9       34.54       36.76      2.31 o 
   6   7   9        0.29        0.76      1.67 o 
   7   7   9        9.11       10.09      2.06 o 
   8   7   9       41.25       34.36      2.98 o 
   9   7   9        1.47        0.69      1.97 o 
  -9   8   9       40.57       42.41      5.32 o 
  -8   8   9       30.28       27.60      2.40 o 
  -7   8   9        1.05        1.72      1.56 o 
  -6   8   9        3.17       -0.10      2.44 o 
  -5   8   9       70.13       59.23      3.05 o 
  -4   8   9        0.01       -0.88      1.06 o 
  -3   8   9        8.32        9.89      2.37 o 
  -2   8   9       64.80       73.47      2.74 o 
  -1   8   9       26.03       33.76      2.37 o 
   0   8   9       50.46       46.47      2.02 o 
   1   8   9      295.95      282.87      4.67 o 
   2   8   9       79.44       81.38      2.89 o 
   3   8   9       14.93       17.49      2.07 o 
   4   8   9      533.27      509.96      8.13 o 
   5   8   9      312.92      301.18      8.50 o 
   6   8   9      123.25      123.72      4.58 o 
   7   8   9       93.83      102.90      4.32 o 
   8   8   9      219.48      220.00      6.27 o 
  -7   9   9       21.31       24.24      2.54 o 
  -6   9   9       85.68       85.33      4.92 o 
  -5   9   9       86.56       80.03      3.95 o 
  -4   9   9        4.09        3.08      1.53 o 
  -3   9   9        0.74       -0.88      1.08 o 
  -2   9   9       14.78       17.51      1.74 o 
  -1   9   9       23.39       26.96      1.99 o 
   0   9   9      294.17      276.08      5.36 o 
   1   9   9       18.58       25.44      1.72 o 
   2   9   9        0.72        2.96      1.28 o 
   3   9   9      214.89      205.26      4.66 o 
   4   9   9       15.79       13.64      1.80 o 
   5   9   9      133.85      149.79      4.96 o 
   6   9   9        5.85        7.90      2.42 o 
  -5  10   9       17.86       11.04      2.12 o 
  -4  10   9       51.14       58.12      4.50 o 
  -3  10   9      252.79      240.46      5.27 o 
  -2  10   9      125.64      121.12      3.69 o 
  -1  10   9       30.49       36.40      2.43 o 
   0  10   9       68.98       82.46      3.08 o 
   1  10   9      155.17      152.95      4.72 o 
   2  10   9        8.89        7.94      2.88 o 
   3  10   9        8.24       15.03      1.80 o 
   4  10   9        0.54        4.01      1.86 o 
 -12   0  10        2.20        3.52      2.86 o 
 -11   0  10      365.97      405.13     14.43 o 
 -10   0  10      148.24      161.51      5.44 o 
  -9   0  10      224.88      257.85      6.83 o 
  -8   0  10      327.73      328.58      7.68 o 
  -7   0  10       41.14       44.64      3.08 o 
  -6   0  10      818.36      796.31     13.32 o 
  -5   0  10     1624.19     1749.16     22.46 o 
  -4   0  10      176.91      182.81      9.96 o 
  -3   0  10        0.21       -0.91      0.68 o 
  -2   0  10     2082.64     2266.11     28.24 o 
  -1   0  10        9.76        8.91      1.55 o 
   0   0  10     1455.30     1632.22     25.78 o 
   1   0  10        7.14       11.64      2.86 o 
   2   0  10      212.31      239.44      5.92 o 
   3   0  10     1993.43     2013.98     31.38 o 
   4   0  10     1320.65     1394.67     22.77 o 
   5   0  10       24.43       26.07      2.71 o 
   6   0  10     1396.20     1411.51     23.18 o 
   7   0  10      685.25      699.01     13.18 o 
   8   0  10        0.07        2.42      2.78 o 
   9   0  10       90.81       99.38      6.96 o 
  10   0  10      117.19      135.34      7.84 o 
  11   0  10       25.43       31.34      4.98 o 
  12   0  10       35.72       52.00      5.93 o 
 -12   1  10       57.91       62.61      4.22 o 
 -11   1  10        2.03        0.82      1.78 o 
 -10   1  10       78.90       81.75      3.69 o 
  -9   1  10        0.07       -0.49      0.96 o 
  -8   1  10        7.54        7.76      1.89 o 
  -7   1  10       94.80       98.52      2.36 o 
  -6   1  10        0.98        1.16      0.75 o 
  -5   1  10      472.46      458.47      5.16 o 
  -4   1  10        9.20       10.01      0.79 o 
  -3   1  10       15.37       13.00      1.23 o 
  -2   1  10      732.61      754.32      8.27 o 
  -1   1  10        0.28       -0.34      0.53 o 
   0   1  10      679.24      664.38      7.41 o 
   1   1  10       17.26       16.05      1.28 o 
   2   1  10        0.32        2.80      0.89 o 
   3   1  10        0.71        0.95      1.04 o 
   4   1  10      106.47      112.77      2.86 o 
   5   1  10      393.26      389.90      5.98 o 
   6   1  10        3.51        4.76      1.17 o 
   7   1  10      770.78      775.79     12.03 o 
   8   1  10       17.39       20.25      2.05 o 
   9   1  10        7.76        6.39      2.25 o 
  10   1  10      302.46      296.23     25.30 o 
  11   1  10      318.80      358.82     10.95 o 
 -12   2  10       31.79       33.29      4.32 o 
 -11   2  10       57.25       59.41      3.91 o 
 -10   2  10        2.20        3.65      1.43 o 
  -9   2  10        8.56        8.62      1.57 o 
  -8   2  10      113.13      118.11      2.93 o 
  -7   2  10        2.86        7.35      0.99 o 
  -6   2  10      199.28      220.88      3.99 o 
  -5   2  10        7.68        3.01      0.89 o 
  -4   2  10      161.42      141.61      2.36 o 
  -3   2  10      244.85      263.98      3.84 o 
  -2   2  10      849.04      867.63     10.43 o 
  -1   2  10      470.61      437.80      5.43 o 
   0   2  10       43.42       33.38      1.98 o 
   1   2  10     1310.33     1376.00     13.99 o 
   2   2  10      833.06      851.36     10.31 o 
   3   2  10       13.35        8.07      1.02 o 
   4   2  10       99.75      135.49      2.89 o 
   5   2  10      723.25      720.59     11.08 o 
   6   2  10        1.42        4.54      1.81 o 
   7   2  10       78.43       73.39      3.21 o 
   8   2  10        5.99        8.76      1.67 o 
   9   2  10       69.98       66.49      4.21 o 
  10   2  10       46.96       44.68      3.85 o 
  11   2  10        0.43        0.59      3.08 o 
 -12   3  10        4.81        4.56      2.50 o 
 -11   3  10       27.25       25.16      2.44 o 
 -10   3  10        9.41        9.92      1.76 o 
  -9   3  10       97.15       90.62      2.95 o 
  -8   3  10       13.77       13.58      1.28 o 
  -7   3  10      555.30      574.47      7.77 o 
  -6   3  10      200.23      216.05      4.40 o 
  -5   3  10      160.33      161.26      3.00 o 
  -4   3  10      893.04      896.15      9.80 o 
  -3   3  10      477.96      453.87      5.71 o 
  -2   3  10       92.33      133.29      2.60 o 
  -1   3  10     1324.26     1302.12     13.42 o 
   0   3  10      751.15      730.89      8.23 o 
   1   3  10      171.19      131.61      2.62 o 
   2   3  10      435.07      462.56      5.81 o 
   3   3  10      405.08      393.00      6.19 o 
   4   3  10      371.78      373.89      5.20 o 
   5   3  10      258.05      272.65      4.36 o 
   6   3  10       14.14       15.91      1.80 o 
   7   3  10      187.96      178.57      4.78 o 
   8   3  10        8.66        9.29      1.77 o 
   9   3  10       65.34       73.20      3.45 o 
  10   3  10       26.97       26.35      3.34 o 
  11   3  10        7.23        6.08      3.37 o 
 -11   4  10       68.02       71.08      3.53 o 
 -10   4  10       48.80       48.06      2.98 o 
  -9   4  10       54.47       55.33      2.56 o 
  -8   4  10        9.14       10.68      1.50 o 
  -7   4  10        0.38       -0.42      0.71 o 
  -6   4  10      120.37      114.26      2.74 o 
  -5   4  10      108.22       93.23      2.64 o 
  -4   4  10      157.25      167.47      4.45 o 
  -3   4  10        0.32       -0.48      0.72 o 
  -2   4  10      436.48      426.48      5.56 o 
  -1   4  10       74.65       73.14      2.42 o 
   0   4  10       53.71       47.55      1.74 o 
   1   4  10       21.05       20.12      1.29 o 
   2   4  10      529.29      513.47      6.42 o 
   3   4  10      219.65      215.94      3.65 o 
   4   4  10        7.70        6.94      1.12 o 
   5   4  10       69.95       64.86      2.73 o 
   6   4  10      214.59      207.15      4.57 o 
   7   4  10       14.71       18.52      2.23 o 
   8   4  10       59.33       59.14      2.96 o 
   9   4  10       23.26       22.14      2.40 o 
  10   4  10       62.48       67.32      4.16 o 
  11   4  10       67.48       69.35      6.74 o 
 -11   5  10       76.27       87.53      4.06 o 
 -10   5  10       36.16       32.10      2.37 o 
  -9   5  10       73.30       74.48      3.10 o 
  -8   5  10      237.30      251.79      6.20 o 
  -7   5  10      833.98      840.45     11.52 o 
  -6   5  10      134.72      137.98      3.43 o 
  -5   5  10      115.18      126.03      3.28 o 
  -4   5  10     1833.65     1757.44     22.18 o 
  -3   5  10       61.42       62.87      2.38 o 
  -2   5  10      117.26      120.86      2.68 o 
  -1   5  10       11.60        7.78      1.16 o 
   0   5  10      280.04      259.46      4.10 o 
   1   5  10      411.42      419.46      5.64 o 
   2   5  10       38.32       31.72      1.69 o 
   3   5  10      281.55      289.36      5.37 o 
   4   5  10      710.20      717.68      9.81 o 
   5   5  10      554.87      561.83      9.71 o 
   6   5  10      274.37      274.43      5.40 o 
   7   5  10      236.53      226.49      6.79 o 
   8   5  10      177.95      195.52      5.12 o 
   9   5  10      100.15       95.60      4.23 o 
  10   5  10       21.14       23.81      3.15 o 
 -10   6  10        6.72        4.19      2.00 o 
  -9   6  10       33.32       38.11      2.80 o 
  -8   6  10       36.08       37.95      3.02 o 
  -7   6  10        4.64        3.61      1.51 o 
  -6   6  10       69.49       71.41      3.15 o 
  -5   6  10      609.74      649.41     14.27 o 
  -4   6  10      738.34      693.26      9.53 o 
  -3   6  10       14.00       14.46      1.56 o 
  -2   6  10     1447.70     1456.49     17.15 o 
  -1   6  10     2861.55     2783.97     27.25 o 
   0   6  10      141.80      136.36      3.01 o 
   1   6  10      292.82      298.72      4.64 o 
   2   6  10     2698.92     2623.47     25.83 o 
   3   6  10      441.68      419.67      5.85 o 
   4   6  10      102.68       96.40      3.46 o 
   5   6  10      330.91      321.22      6.86 o 
   6   6  10      251.32      257.84      5.35 o 
   7   6  10        1.34        1.46      1.59 o 
   8   6  10        0.02       -0.10      2.13 o 
   9   6  10       24.02       20.67      2.69 o 
  -9   7  10       23.53       26.04      2.52 o 
  -8   7  10       36.52       39.97      2.93 o 
  -7   7  10       11.13        8.36      1.81 o 
  -6   7  10       21.49       23.53      2.84 o 
  -5   7  10      192.02      201.37      5.81 o 
  -4   7  10       21.87       20.94      1.75 o 
  -3   7  10      170.61      138.35      3.52 o 
  -2   7  10      119.21      121.97      3.30 o 
  -1   7  10      199.13      171.98      3.66 o 
   0   7  10      457.51      412.83      5.88 o 
   1   7  10       85.14       76.28      2.32 o 
   2   7  10       62.11       59.54      2.52 o 
   3   7  10       17.76       16.17      1.66 o 
   4   7  10      146.38      139.26      4.88 o 
   5   7  10        7.03        3.68      1.47 o 
   6   7  10       15.00       18.44      2.01 o 
   7   7  10       14.02       13.62      4.09 o 
   8   7  10        0.05       -1.04      1.80 o 
  -8   8  10      112.09      121.27      4.50 o 
  -7   8  10       30.64       24.51      2.47 o 
  -6   8  10       19.41       15.48      2.60 o 
  -5   8  10      349.86      350.12      9.65 o 
  -4   8  10       58.32       73.26      2.89 o 
  -3   8  10       50.07       49.12      2.49 o 
  -2   8  10      406.51      399.49      6.71 o 
  -1   8  10      307.35      310.25      8.02 o 
   0   8  10      106.10      108.61      2.87 o 
   1   8  10       18.86       16.57      1.46 o 
   2   8  10      253.88      245.70      5.03 o 
   3   8  10      341.58      331.13      6.09 o 
   4   8  10      161.45      150.06      4.05 o 
   5   8  10        1.00        0.29      1.41 o 
   6   8  10      111.46      110.78      4.30 o 
   7   8  10      229.10      228.35      6.35 o 
  -6   9  10        6.12        7.02      1.88 o 
  -5   9  10        3.08        2.98      1.72 o 
  -4   9  10       29.36       26.35      2.87 o 
  -3   9  10        6.93       11.87      1.68 o 
  -2   9  10       30.61       30.63      2.23 o 
  -1   9  10       28.14       34.73      2.23 o 
   0   9  10        0.01       -0.35      1.13 o 
   1   9  10       71.60       65.25      2.44 o 
   2   9  10       18.37       26.71      3.21 o 
   3   9  10       82.59       85.39      3.24 o 
   4   9  10       30.55       32.47      2.39 o 
   5   9  10       52.26       52.45      2.85 o 
   6   9  10       42.29       52.29      4.78 o 
  -4  10  10       11.17       10.68      2.13 o 
  -3  10  10      201.68      216.97      5.11 o 
  -2  10  10       16.44       16.24      1.90 o 
  -1  10  10       26.82       30.61      2.24 o 
   0  10  10       10.80        7.32      1.55 o 
   1  10  10       45.26       49.19      2.99 o 
   2  10  10       33.81       38.57      3.81 o 
   3  10  10        6.95       11.54      1.80 o 
 -12   1  11       11.38       11.56      2.48 o 
 -11   1  11      226.50      255.51      6.18 o 
 -10   1  11        0.12       -1.07      1.27 o 
  -9   1  11      100.27      103.39      3.09 o 
  -8   1  11      296.73      319.06      5.43 o 
  -7   1  11       62.74       75.18      2.16 o 
  -6   1  11      180.36      183.25      6.54 o 
  -5   1  11      714.58      724.91      8.26 o 
  -4   1  11        7.82        5.58      0.86 o 
  -3   1  11       32.56       25.61      1.62 o 
  -2   1  11     1994.27     2003.27     22.08 o 
  -1   1  11        3.72        6.20      1.09 o 
   0   1  11        9.51        9.23      1.20 o 
   1   1  11      119.47      118.56      4.32 o 
   2   1  11      932.55      952.07     11.71 o 
   3   1  11       69.11       70.64      2.56 o 
   4   1  11      168.89      167.96      3.68 o 
   5   1  11       13.64       15.06      1.55 o 
   6   1  11      330.14      347.50      5.83 o 
   7   1  11      113.18      129.89      4.13 o 
   8   1  11       79.13       78.45      4.37 o 
   9   1  11      117.76       97.26      4.87 o 
  10   1  11       79.86       99.03      5.25 o 
  11   1  11       53.05       43.33      5.97 o 
 -12   2  11        0.02       -2.68      1.79 o 
 -11   2  11      126.03      136.55      4.54 o 
 -10   2  11      290.20      300.21      7.81 o 
  -9   2  11       12.14       12.57      1.48 o 
  -8   2  11      236.74      239.76      4.64 o 
  -7   2  11      681.14      695.00      9.28 o 
  -6   2  11       48.32       41.46      1.97 o 
  -5   2  11      990.94      964.58     11.82 o 
  -4   2  11       23.05       20.25      1.29 o 
  -3   2  11      726.18      723.99      8.22 o 
  -2   2  11     1991.47     1905.26     20.54 o 
  -1   2  11      581.73      585.42      7.91 o 
   0   2  11     1196.75     1263.41     14.75 o 
   1   2  11     1997.08     1945.72     21.63 o 
   2   2  11      793.72      762.78      9.89 o 
   3   2  11      374.17      375.17      5.92 o 
   4   2  11     2084.15     2123.49     27.14 o 
   5   2  11      209.97      211.35      4.25 o 
   6   2  11      174.89      155.79      4.51 o 
   7   2  11      214.45      225.74      5.53 o 
   8   2  11       48.31       52.50      3.64 o 
   9   2  11        3.47        2.04      2.89 o 
  10   2  11       26.96       29.67      3.60 o 
  11   2  11       16.74       22.58      6.30 o 
 -11   3  11      206.48      200.45      6.20 o 
 -10   3  11       38.45       42.16      2.76 o 
  -9   3  11        7.94       14.80      2.28 o 
  -8   3  11      603.54      599.87      9.61 o 
  -7   3  11      266.58      260.74      4.79 o 
  -6   3  11       84.50       88.09      2.69 o 
  -5   3  11      391.52      373.31      5.82 o 
  -4   3  11      258.30      246.32      5.04 o 
  -3   3  11       69.56       71.43      2.49 o 
  -2   3  11      121.17      122.06      2.85 o 
  -1   3  11       86.63       88.16      2.46 o 
   0   3  11      111.69      116.08      2.53 o 
   1   3  11     1449.91     1463.55     16.91 o 
   2   3  11      532.12      499.50      7.20 o 
   3   3  11      856.39      875.72     11.07 o 
   4   3  11      213.76      218.16      4.34 o 
   5   3  11     1803.77     1825.38     23.27 o 
   6   3  11      113.34      132.42      5.03 o 
   7   3  11       30.98       27.33      2.43 o 
   8   3  11       53.20       54.99      3.16 o 
   9   3  11      130.19      139.92      4.63 o 
  10   3  11       43.88       44.20      4.04 o 
 -11   4  11       44.76       45.38      4.25 o 
 -10   4  11        6.11        4.27      2.06 o 
  -9   4  11        1.40        1.01      1.34 o 
  -8   4  11       19.40       17.02      1.98 o 
  -7   4  11      127.87      123.26      4.13 o 
  -6   4  11        3.88        1.80      1.14 o 
  -5   4  11      160.87      165.32      6.89 o 
  -4   4  11      899.58      898.18     11.35 o 
  -3   4  11      435.24      425.86      6.14 o 
  -2   4  11      161.10      136.38      3.17 o 
  -1   4  11     1679.12     1697.97     17.27 o 
   0   4  11      649.84      618.09      7.46 o 
   1   4  11      806.00      840.83      9.52 o 
   2   4  11      726.98      698.65      8.27 o 
   3   4  11        0.59       -1.42      1.05 o 
   4   4  11     1837.78     1833.15     23.12 o 
   5   4  11       18.48       23.21      2.30 o 
   6   4  11      586.22      572.25     10.02 o 
   7   4  11      401.95      388.87      7.85 o 
   8   4  11      401.28      424.84      8.48 o 
   9   4  11      357.93      382.93      8.65 o 
  10   4  11        1.58        3.88      3.30 o 
 -10   5  11        2.72        5.66      1.67 o 
  -9   5  11       19.35       20.01      2.18 o 
  -8   5  11      242.84      239.90      5.83 o 
  -7   5  11      376.30      379.07      7.54 o 
  -6   5  11        6.11        3.61      1.26 o 
  -5   5  11        3.99        2.07      1.12 o 
  -4   5  11      496.63      466.35      7.10 o 
  -3   5  11      104.57      104.57      2.97 o 
  -2   5  11       40.55       38.99      1.84 o 
  -1   5  11        4.68        2.18      1.13 o 
   0   5  11        0.44        0.86      0.85 o 
   1   5  11      231.67      236.81      4.00 o 
   2   5  11       70.40       68.62      2.24 o 
   3   5  11       90.52       96.36      2.57 o 
   4   5  11        0.00        0.29      1.41 o 
   5   5  11       84.11       81.03      3.58 o 
   6   5  11       64.75       64.89      3.31 o 
   7   5  11        1.52        3.85      1.77 o 
   8   5  11        3.40        2.57      1.79 o 
   9   5  11        0.37        1.57      2.10 o 
 -10   6  11       55.76       65.20      3.39 o 
  -9   6  11       37.20       49.54      3.36 o 
  -8   6  11        1.11        0.82      1.57 o 
  -7   6  11       50.80       63.50      3.18 o 
  -6   6  11        2.02        0.19      1.10 o 
  -5   6  11       23.01       19.70      1.74 o 
  -4   6  11      123.86      142.12      3.62 o 
  -3   6  11       10.81       16.26      2.36 o 
  -2   6  11      199.97      179.54      3.99 o 
  -1   6  11        1.48        3.97      1.02 o 
   0   6  11       58.48       56.54      2.09 o 
   1   6  11        0.76       -0.17      0.91 o 
   2   6  11      152.49      150.30      3.72 o 
   3   6  11       26.87       29.38      2.00 o 
   4   6  11        0.02        0.57      1.22 o 
   5   6  11       26.37       24.91      2.07 o 
   6   6  11      178.65      180.07      4.57 o 
   7   6  11        5.78        4.34      1.95 o 
   8   6  11       70.23       72.38      4.58 o 
   9   6  11       59.20       58.23      5.79 o 
  -9   7  11       17.05       12.90      2.13 o 
  -8   7  11       15.42       14.52      2.15 o 
  -7   7  11       10.67       10.75      1.85 o 
  -6   7  11        9.28        7.23      1.69 o 
  -5   7  11       25.75       29.80      2.06 o 
  -4   7  11       33.08       25.04      1.92 o 
  -3   7  11      119.52      131.95      3.58 o 
  -2   7  11        0.05        1.67      1.13 o 
  -1   7  11      144.48      158.02      3.79 o 
   0   7  11       89.23       70.34      2.37 o 
   1   7  11       25.41       25.61      1.66 o 
   2   7  11      213.11      220.28      4.06 o 
   3   7  11       32.70       41.93      2.32 o 
   4   7  11      177.56      168.32      4.19 o 
   5   7  11       10.59        8.04      1.99 o 
   6   7  11       34.39       38.66      2.65 o 
   7   7  11      130.83      128.32      4.16 o 
   8   7  11        0.08       -1.47      2.02 o 
  -7   8  11       61.76       63.95      4.41 o 
  -6   8  11       35.25       40.37      3.19 o 
  -5   8  11      210.22      182.30      5.29 o 
  -4   8  11      349.01      351.33      6.42 o 
  -3   8  11        4.04        2.52      1.23 o 
  -2   8  11       21.02       16.24      1.69 o 
  -1   8  11       10.22       10.70      1.92 o 
   0   8  11        0.46        0.46      1.10 o 
   1   8  11        3.30        2.86      1.19 o 
   2   8  11       11.72       11.12      1.60 o 
   3   8  11       78.84       89.49      3.22 o 
   4   8  11        3.31        1.88      1.43 o 
   5   8  11        0.05        0.40      1.41 o 
   6   8  11       72.23       76.15      3.83 o 
  -5   9  11      204.91      188.49      5.55 o 
  -4   9  11        6.08        5.08      1.77 o 
  -3   9  11       85.93       86.22      3.20 o 
  -2   9  11      344.88      325.98      6.21 o 
  -1   9  11        4.75        1.36      1.20 o 
   0   9  11       34.41       29.96      2.16 o 
   1   9  11      169.57      156.61      4.16 o 
   2   9  11       47.73       38.97      2.41 o 
   3   9  11        2.13        4.53      1.49 o 
   4   9  11        0.01       -0.14      1.42 o 
   5   9  11        0.52        0.16      1.78 o 
  -2  10  11       81.23       87.97      4.34 o 
  -1  10  11       12.39       13.59      2.56 o 
   0  10  11       65.50       74.58      6.35 o 
   1  10  11      171.63      174.38      5.24 o 
 -11   0  12      105.23      122.23      7.54 o 
 -10   0  12       54.21       55.59      3.70 o 
  -9   0  12      105.90      104.14      6.37 o 
  -8   0  12      495.27      498.58     14.87 o 
  -7   0  12      242.51      230.18      8.86 o 
  -6   0  12      447.30      454.24      9.45 o 
  -5   0  12      768.62      730.44     18.89 o 
  -4   0  12      941.22      894.69     15.74 o 
  -3   0  12      257.90      259.04      6.51 o 
  -2   0  12      508.43      496.14     22.12 o 
  -1   0  12      833.74      843.78     16.04 o 
   0   0  12        2.54        4.57      1.53 o 
   1   0  12       54.34       43.37      3.02 o 
   2   0  12      430.64      421.24     11.31 o 
   3   0  12        3.53        6.05      1.77 o 
   4   0  12       87.36       99.60      4.26 o 
   5   0  12       24.45       23.05      3.66 o 
   6   0  12        7.44        6.80      3.73 o 
   7   0  12      171.53      160.49      8.97 o 
   8   0  12       21.38       18.31      4.25 o 
   9   0  12       31.86       29.15      4.91 o 
  10   0  12      145.92      170.64      9.67 o 
 -11   1  12       20.34       20.57      3.00 o 
 -10   1  12       12.37       15.62      3.08 o 
  -9   1  12        7.16        9.08      1.66 o 
  -8   1  12       82.75       88.21      3.34 o 
  -7   1  12       39.26       39.95      3.84 o 
  -6   1  12       56.04       51.00      3.23 o 
  -5   1  12        0.69        1.31      1.08 o 
  -4   1  12       48.54       40.61      3.56 o 
  -3   1  12      492.66      493.16      7.08 o 
  -2   1  12        2.01        4.27      1.46 o 
  -1   1  12      739.18      705.64      9.27 o 
   0   1  12      239.14      245.78      4.51 o 
   1   1  12       40.07       40.35      2.25 o 
   2   1  12      179.77      177.22      3.88 o 
   3   1  12      664.33      665.37      9.06 o 
   4   1  12      166.79      161.53      5.01 o 
   5   1  12      469.71      479.87      9.49 o 
   6   1  12       65.37       63.11      2.66 o 
   7   1  12        7.02        6.82      1.72 o 
   8   1  12       98.94      106.84      5.86 o 
   9   1  12        0.27       -0.86      2.14 o 
  10   1  12       56.30       62.03      5.09 o 
 -11   2  12       28.00       27.61      3.16 o 
 -10   2  12       33.31       33.10      3.31 o 
  -9   2  12      108.01      113.18      3.88 o 
  -8   2  12      119.47      130.54      4.04 o 
  -7   2  12       90.79       97.59      2.88 o 
  -6   2  12        0.10        0.59      0.97 o 
  -5   2  12        5.88        4.76      1.36 o 
  -4   2  12      175.47      162.09      3.58 o 
  -3   2  12       18.07       16.92      1.74 o 
  -2   2  12       62.38       60.00      2.37 o 
  -1   2  12       24.08       21.36      1.70 o 
   0   2  12      302.99      288.35      5.01 o 
   1   2  12        1.74        1.69      1.11 o 
   2   2  12        4.02        2.39      1.20 o 
   3   2  12      484.75      454.94      6.94 o 
   4   2  12        3.31        4.37      1.32 o 
   5   2  12       52.41       58.36      2.55 o 
   6   2  12      517.94      495.45      9.02 o 
   7   2  12        1.66        4.07      2.08 o 
   8   2  12        2.02        1.04      1.67 o 
   9   2  12      139.69      143.88      6.24 o 
  10   2  12       16.47       23.75      5.86 o 
 -11   3  12       55.59       61.96      5.93 o 
 -10   3  12      107.72      133.58      7.76 o 
  -9   3  12        0.48        2.34      2.34 o 
  -8   3  12        7.70        9.36      1.59 o 
  -7   3  12       27.79       32.28      2.28 o 
  -6   3  12      213.80      203.62      4.78 o 
  -5   3  12       45.77       43.43      2.09 o 
  -4   3  12        9.35       12.78      1.61 o 
  -3   3  12       28.64       20.96      1.58 o 
  -2   3  12       63.82       52.93      2.62 o 
  -1   3  12       49.21       43.49      2.13 o 
   0   3  12       16.96       15.96      1.56 o 
   1   3  12        4.60        1.81      1.12 o 
   2   3  12        4.01        5.76      1.31 o 
   3   3  12       77.29       76.50      2.81 o 
   4   3  12       54.07       59.24      2.58 o 
   5   3  12        6.01        5.23      1.81 o 
   6   3  12       22.48       22.65      4.46 o 
   7   3  12       32.47       34.00      2.63 o 
   8   3  12        0.26       -0.69      1.66 o 
   9   3  12        1.24       -0.28      2.33 o 
  10   3  12        1.58       -0.36      2.97 o 
 -10   4  12       20.31       25.45      3.03 o 
  -9   4  12       29.62       26.22      2.32 o 
  -8   4  12       94.33      100.70      3.66 o 
  -7   4  12       88.18       94.39      4.53 o 
  -6   4  12        5.80        7.56      1.30 o 
  -5   4  12      126.49      123.12      3.25 o 
  -4   4  12      807.13      783.12     11.95 o 
  -3   4  12        5.32        6.23      1.14 o 
  -2   4  12      155.60      156.82      3.59 o 
  -1   4  12      128.15      120.04      3.58 o 
   0   4  12      199.79      167.52      4.62 o 
   1   4  12       28.87       27.37      1.87 o 
   2   4  12       11.08        9.63      1.46 o 
   3   4  12        1.09        1.51      1.18 o 
   4   4  12       31.53       30.56      2.04 o 
   5   4  12       81.79       77.47      3.48 o 
   6   4  12       20.71       20.93      2.33 o 
   7   4  12       47.76       51.23      3.15 o 
   8   4  12       85.04       89.19      4.02 o 
   9   4  12       33.82       32.56      3.18 o 
 -10   5  12       21.12       26.57      5.16 o 
  -9   5  12       71.20       80.32      3.88 o 
  -8   5  12       89.82       87.32      3.54 o 
  -7   5  12       10.97       10.20      1.48 o 
  -6   5  12       76.18       87.65      2.92 o 
  -5   5  12      149.88      144.17      3.66 o 
  -4   5  12       40.37       31.79      1.98 o 
  -3   5  12      150.05      152.33      3.61 o 
  -2   5  12        0.67        1.53      1.09 o 
  -1   5  12      589.77      545.28      7.06 o 
   0   5  12       47.74       45.25      2.26 o 
   1   5  12        4.04        0.16      1.09 o 
   2   5  12      681.16      656.47      9.17 o 
   3   5  12      582.25      550.21      8.09 o 
   4   5  12       13.27       13.08      2.04 o 
   5   5  12       48.79       48.85      3.04 o 
   6   5  12       84.80       86.07      4.58 o 
   7   5  12       51.91       57.32      3.40 o 
   8   5  12       27.90       28.40      4.68 o 
   9   5  12       22.32       23.38      3.21 o 
  -9   6  12       89.76       91.44      3.95 o 
  -8   6  12       17.81       15.59      2.11 o 
  -7   6  12       20.70       21.51      3.05 o 
  -6   6  12       92.29       90.47      3.02 o 
  -5   6  12        2.30        1.97      1.21 o 
  -4   6  12       11.59       10.12      1.75 o 
  -3   6  12        0.69        0.86      1.08 o 
  -2   6  12        0.51        0.49      1.07 o 
  -1   6  12       23.77       22.27      1.74 o 
   0   6  12        1.42        2.23      0.99 o 
   1   6  12       13.13       13.53      1.60 o 
   2   6  12      243.89      242.23      4.81 o 
   3   6  12      257.92      239.36      5.79 o 
   4   6  12       45.05       53.01      3.14 o 
   5   6  12      478.57      461.28      8.98 o 
   6   6  12      701.37      713.29     12.31 o 
   7   6  12       14.25       12.23      2.27 o 
   8   6  12      220.35      233.83      6.40 o 
  -8   7  12       57.59       55.56      3.26 o 
  -7   7  12       50.48       50.77      3.11 o 
  -6   7  12       84.27       78.28      3.56 o 
  -5   7  12       38.59       29.58      2.33 o 
  -4   7  12        0.25        0.52      1.16 o 
  -3   7  12       99.85       90.57      3.09 o 
  -2   7  12        3.07        7.39      1.37 o 
  -1   7  12       43.90       44.89      2.32 o 
   0   7  12       11.53       14.53      1.41 o 
   1   7  12      170.15      167.81      3.55 o 
   2   7  12       87.41       88.34      2.91 o 
   3   7  12        2.77        0.64      1.57 o 
   4   7  12      165.29      167.68      5.07 o 
   5   7  12      208.56      190.50      5.71 o 
   6   7  12        1.26        0.07      2.14 o 
   7   7  12       49.58       56.41      3.60 o 
  -6   8  12       20.99       20.20      2.60 o 
  -5   8  12      370.87      357.95      7.82 o 
  -4   8  12       49.53       51.49      2.73 o 
  -3   8  12      213.10      192.23      4.58 o 
  -2   8  12      208.51      202.60      4.62 o 
  -1   8  12      294.55      302.32      5.80 o 
   0   8  12      124.73      124.35      3.89 o 
   1   8  12       41.42       42.36      2.43 o 
   2   8  12      221.35      230.40      6.17 o 
   3   8  12      179.00      177.04      4.44 o 
   4   8  12        0.19       -1.25      1.62 o 
   5   8  12       78.67       86.67      4.05 o 
   6   8  12      140.95      156.68      5.36 o 
  -4   9  12       24.62       30.66      2.33 o 
  -3   9  12       23.47       32.27      2.37 o 
  -2   9  12        2.04        3.86      1.47 o 
  -1   9  12        2.77        3.02      1.65 o 
   0   9  12        2.02        4.68      1.45 o 
   1   9  12        1.76        3.11      1.56 o 
   2   9  12        0.19        1.88      1.38 o 
   3   9  12        4.80        3.26      1.61 o 
 -11   1  13       18.33       21.02      3.95 o 
 -10   1  13      109.95      123.33      7.54 o 
  -9   1  13       28.24       29.66      2.98 o 
  -8   1  13      223.75      232.73      6.81 o 
  -7   1  13       79.83       77.35      3.91 o 
  -6   1  13        5.86        2.70      1.38 o 
  -5   1  13      461.74      446.45      6.75 o 
  -4   1  13      346.39      335.54      6.47 o 
  -3   1  13        3.48        4.01      1.31 o 
  -2   1  13      270.68      275.62      4.99 o 
  -1   1  13     1132.97     1124.89     13.72 o 
   0   1  13       23.71       23.56      1.78 o 
   1   1  13      235.34      239.95      4.66 o 
   2   1  13      232.72      229.76      4.95 o 
   3   1  13      487.79      507.38      7.64 o 
   4   1  13      531.69      524.73      8.97 o 
   5   1  13       27.85       32.20      2.18 o 
   6   1  13        5.48        4.04      1.39 o 
   7   1  13        7.32       10.35      1.99 o 
   8   1  13      107.79      107.63      5.51 o 
   9   1  13        6.03        2.64      2.58 o 
  10   1  13        0.07        2.21      2.69 o 
 -10   2  13      237.45      254.64     10.62 o 
  -9   2  13       44.01       47.48      3.52 o 
  -8   2  13      365.16      372.69     18.09 o 
  -7   2  13      453.12      453.50      8.11 o 
  -6   2  13      810.06      780.38     11.94 o 
  -5   2  13      274.52      289.74      6.00 o 
  -4   2  13      680.62      657.91      8.98 o 
  -3   2  13      816.55      748.52     11.41 o 
  -2   2  13       16.57        8.70      1.36 o 
  -1   2  13        0.19        2.21      1.12 o 
   0   2  13      882.29      870.69     11.21 o 
   1   2  13      136.27      122.40      3.39 o 
   2   2  13      834.20      794.88     10.58 o 
   3   2  13      174.17      179.41      4.06 o 
   4   2  13      118.09      114.31      3.84 o 
   5   2  13     1864.47     1849.40     21.38 o 
   6   2  13        2.55        2.82      2.03 o 
   7   2  13      240.69      244.15      6.11 o 
   8   2  13      503.94      512.89     13.54 o 
   9   2  13      180.70      185.71      7.04 o 
  10   2  13       91.32      107.38      5.72 o 
 -10   3  13       32.13       27.17      4.47 o 
  -9   3  13        8.52       11.20      3.44 o 
  -8   3  13      183.06      194.93      5.03 o 
  -7   3  13        4.60        7.85      1.68 o 
  -6   3  13       40.69       39.49      2.45 o 
  -5   3  13       13.19       14.09      1.76 o 
  -4   3  13        9.67        8.89      2.20 o 
  -3   3  13       57.55       66.79      2.70 o 
  -2   3  13      667.21      635.37      8.84 o 
  -1   3  13      630.96      581.20      8.29 o 
   0   3  13        1.73        0.05      1.08 o 
   1   3  13       44.45       32.39      2.11 o 
   2   3  13     1688.57     1665.25     19.41 o 
   3   3  13      107.40      108.77      5.19 o 
   4   3  13       35.71       30.40      2.14 o 
   5   3  13      177.96      182.44      5.18 o 
   6   3  13        2.31        2.27      1.65 o 
   7   3  13       61.52       52.67      3.32 o 
   8   3  13       33.70       30.54      2.80 o 
   9   3  13       21.80       26.75      4.69 o 
 -10   4  13       29.36       30.39      4.61 o 
  -9   4  13      145.01      160.24      7.98 o 
  -8   4  13       40.29       50.17      4.83 o 
  -7   4  13       40.42       45.38      3.31 o 
  -6   4  13      727.68      766.11     22.37 o 
  -5   4  13      576.68      557.87      9.52 o 
  -4   4  13      440.75      396.67     10.85 o 
  -3   4  13      186.08      197.20      5.20 o 
  -2   4  13     1562.50     1488.00     20.22 o 
  -1   4  13      336.87      328.84      5.71 o 
   0   4  13       52.70       49.46      2.36 o 
   1   4  13      305.48      289.35      5.35 o 
   2   4  13       84.23       77.62      2.78 o 
   3   4  13        1.67       -1.95      1.30 o 
   4   4  13        1.78        0.85      1.29 o 
   5   4  13      139.24      134.67      4.59 o 
   6   4  13       60.46       55.24      3.30 o 
   7   4  13        0.92        0.18      1.70 o 
   8   4  13       78.99       84.27      4.06 o 
   9   4  13       91.51       82.50      4.07 o 
  -9   5  13       13.91       14.71      4.16 o 
  -8   5  13       31.17       29.82      3.14 o 
  -7   5  13       26.06       24.20      2.29 o 
  -6   5  13       51.27       51.00      2.88 o 
  -5   5  13       18.75       17.66      1.98 o 
  -4   5  13        7.71        9.91      2.09 o 
  -3   5  13      172.02      156.32      4.47 o 
  -2   5  13       24.36       29.02      2.32 o 
  -1   5  13      654.37      605.17      9.21 o 
   0   5  13      205.99      205.91      4.42 o 
   1   5  13       47.49       45.84      2.36 o 
   2   5  13      575.32      556.90      8.30 o 
   3   5  13      159.96      148.37      3.83 o 
   4   5  13       86.63       83.68      3.93 o 
   5   5  13      103.68       96.54      4.01 o 
   6   5  13       99.95       96.67      4.95 o 
   7   5  13       27.61       22.52      2.59 o 
   8   5  13       13.17       10.62      2.26 o 
  -8   6  13       16.82       18.79      2.22 o 
  -7   6  13       75.11       70.10      3.39 o 
  -6   6  13       54.87       63.26      2.75 o 
  -5   6  13       31.07       33.82      2.73 o 
  -4   6  13       63.38       70.09      3.24 o 
  -3   6  13      270.20      295.39      7.45 o 
  -2   6  13      106.24      108.51      4.71 o 
  -1   6  13       25.26       27.24      2.35 o 
   0   6  13       71.17       85.42      2.96 o 
   1   6  13      157.14      160.49      4.03 o 
   2   6  13       14.75       11.19      1.63 o 
   3   6  13       67.04       67.00      3.38 o 
   4   6  13        2.52        1.52      2.12 o 
   5   6  13       55.14       42.95      3.14 o 
   6   6  13        2.02        0.75      1.83 o 
   7   6  13        4.73        1.23      1.96 o 
  -7   7  13        7.91       10.56      2.00 o 
  -6   7  13       20.86       31.35      3.49 o 
  -5   7  13      191.94      198.93      4.74 o 
  -4   7  13       35.73       30.09      2.18 o 
  -3   7  13        5.37        2.66      1.66 o 
  -2   7  13        3.86        5.06      1.66 o 
  -1   7  13      118.04      116.48      5.02 o 
   0   7  13      138.17      141.17      3.81 o 
   1   7  13       41.24       46.19      2.53 o 
   2   7  13       15.00        7.67      1.87 o 
   3   7  13      275.87      291.55      6.84 o 
   4   7  13      121.53      115.36      4.43 o 
   5   7  13       30.91       30.09      2.87 o 
   6   7  13      156.92      185.75      5.72 o 
  -5   8  13       41.48       33.87      2.91 o 
  -4   8  13        1.07        0.19      1.31 o 
  -3   8  13      193.92      204.21      4.83 o 
  -2   8  13       22.89       24.47      2.42 o 
  -1   8  13        0.01       -0.56      1.39 o 
   0   8  13      134.75      146.14      5.80 o 
   1   8  13      166.02      180.99      4.46 o 
   2   8  13        4.96        8.86      2.56 o 
   3   8  13       99.85      111.45      4.35 o 
   4   8  13       27.47       28.14      2.75 o 
  -2   9  13        8.65       10.81      1.77 o 
  -1   9  13      159.65      170.06      5.15 o 
   0   9  13      132.87      137.60      7.51 o 
   1   9  13        5.26        4.72      3.08 o 
 -10   0  14       54.40       63.20      5.79 o 
  -9   0  14       12.53       13.62      3.59 o 
  -8   0  14      626.98      647.39     18.60 o 
  -7   0  14        8.00        8.35      2.86 o 
  -6   0  14      159.79      177.15      8.20 o 
  -5   0  14      181.69      156.00      6.74 o 
  -4   0  14      978.26      934.60     18.31 o 
  -3   0  14     1016.11      917.22     16.64 o 
  -2   0  14      104.41      133.90      5.08 o 
  -1   0  14     2267.97     2229.06     35.40 o 
   0   0  14     1814.23     1655.35     27.23 o 
   1   0  14      656.13      638.63     15.45 o 
   2   0  14      444.82      421.79      9.69 o 
   3   0  14     2397.96     2295.08     36.61 o 
   4   0  14      380.85      373.14      9.15 o 
   5   0  14      106.95      109.24      5.38 o 
   6   0  14       84.23       93.80      4.65 o 
   7   0  14      295.11      272.94     12.01 o 
   8   0  14        3.66        0.29      3.81 o 
   9   0  14        0.48       -3.95      3.73 o 
 -10   1  14        3.54        5.00      3.30 o 
  -9   1  14      283.58      317.97      8.39 o 
  -8   1  14       10.45       12.45      2.36 o 
  -7   1  14       34.87       36.70      3.18 o 
  -6   1  14      349.02      337.31      6.73 o 
  -5   1  14      201.92      200.71      5.39 o 
  -4   1  14       13.05       11.31      1.55 o 
  -3   1  14      348.98      335.65      5.76 o 
  -2   1  14       26.95       20.84      1.93 o 
  -1   1  14       55.47       47.45      2.44 o 
   0   1  14       57.73       51.41      2.54 o 
   1   1  14      148.11      157.98      3.87 o 
   2   1  14        0.77       -0.79      1.30 o 
   3   1  14      332.69      322.64      5.85 o 
   4   1  14      303.99      288.35      5.57 o 
   5   1  14      399.01      402.91      6.87 o 
   6   1  14      195.34      204.01      4.68 o 
   7   1  14      166.86      181.07      5.39 o 
   8   1  14       16.23       16.61      7.14 o 
   9   1  14      259.67      287.60      9.04 o 
 -10   2  14       13.52       12.89      3.73 o 
  -9   2  14        8.21       11.08      2.36 o 
  -8   2  14      100.31      113.11      4.94 o 
  -7   2  14       19.88       27.64      3.51 o 
  -6   2  14       68.49       72.85      3.95 o 
  -5   2  14      204.81      193.09      4.87 o 
  -4   2  14      513.16      509.89      7.63 o 
  -3   2  14       73.09       62.16      2.60 o 
  -2   2  14      304.74      286.06      5.25 o 
  -1   2  14      262.04      252.99      4.95 o 
   0   2  14      368.43      371.96      8.91 o 
   1   2  14      305.73      290.79      5.41 o 
   2   2  14        0.24       -0.99      1.24 o 
   3   2  14      477.99      466.38      7.39 o 
   4   2  14        0.16        0.67      1.37 o 
   5   2  14       33.13       35.09      3.31 o 
   6   2  14      128.88      128.65      4.54 o 
   7   2  14       65.90       72.58      3.71 o 
   8   2  14        7.01        7.10      2.12 o 
   9   2  14       10.71        9.37      3.06 o 
  -9   3  14        3.17        1.32      2.93 o 
  -8   3  14       95.27       92.80      4.59 o 
  -7   3  14        5.64        6.17      1.62 o 
  -6   3  14      129.21      144.49      4.25 o 
  -5   3  14      158.16      155.59      8.23 o 
  -4   3  14       33.69       42.85      3.59 o 
  -3   3  14      176.20      169.12      3.96 o 
  -2   3  14        0.70        0.95      1.22 o 
  -1   3  14        1.03        0.79      1.15 o 
   0   3  14      160.08      157.67      3.86 o 
   1   3  14       37.74       38.95      2.33 o 
   2   3  14       90.52       90.28      5.44 o 
   3   3  14        1.21        2.17      1.44 o 
   4   3  14       11.88       14.62      2.11 o 
   5   3  14       49.49       49.77      3.91 o 
   6   3  14       42.72       45.97      3.20 o 
   7   3  14        1.12       -1.01      1.77 o 
   8   3  14        7.90        6.65      2.07 o 
  -9   4  14       26.52       29.81      4.83 o 
  -8   4  14        1.89        5.57      3.22 o 
  -7   4  14       13.13       16.22      2.01 o 
  -6   4  14        0.21        2.14      1.64 o 
  -5   4  14       66.05       75.44      4.97 o 
  -4   4  14        0.82        3.58      1.55 o 
  -3   4  14       49.15       42.62      2.70 o 
  -2   4  14       38.08       42.86      2.68 o 
  -1   4  14        2.94        5.04      1.40 o 
   0   4  14       51.01       42.71      2.44 o 
   1   4  14       23.25       27.27      2.06 o 
   2   4  14      166.88      170.45      4.12 o 
   3   4  14      108.48      104.57      3.36 o 
   4   4  14       38.93       39.49      2.98 o 
   5   4  14      140.27      141.74      4.74 o 
   6   4  14      100.57       98.95      4.11 o 
   7   4  14       30.05       30.48      3.21 o 
   8   4  14        3.92        3.88      2.00 o 
  -8   5  14       22.09       20.80      3.73 o 
  -7   5  14       68.92       68.64      3.99 o 
  -6   5  14        5.96        5.57      1.97 o 
  -5   5  14       34.53       37.65      2.64 o 
  -4   5  14        3.05        2.10      1.42 o 
  -3   5  14       91.77       99.86      3.73 o 
  -2   5  14      678.19      702.93     11.51 o 
  -1   5  14       61.74       69.47      2.79 o 
   0   5  14       77.13       78.10      2.89 o 
   1   5  14      361.40      379.77      6.54 o 
   2   5  14      604.57      608.74     13.77 o 
   3   5  14       60.02       57.04      2.72 o 
   4   5  14       82.44       84.63      3.84 o 
   5   5  14       49.71       51.75      3.41 o 
   6   5  14       29.26       31.08      2.90 o 
   7   5  14        1.17        4.02      2.05 o 
  -7   6  14       33.35       38.45      3.59 o 
  -6   6  14       12.80       16.33      2.66 o 
  -5   6  14      247.72      236.53      5.86 o 
  -4   6  14       99.53       99.70      5.71 o 
  -3   6  14       23.78       26.86      2.48 o 
  -2   6  14      163.10      158.38      4.66 o 
  -1   6  14       48.48       48.97      2.93 o 
   0   6  14       29.46       29.60      2.40 o 
   1   6  14       67.41       63.66      2.79 o 
   2   6  14       52.07       50.32      2.61 o 
   3   6  14       21.40       20.73      2.45 o 
   4   6  14        2.79        2.77      1.80 o 
   5   6  14      169.96      176.84      5.59 o 
   6   6  14        0.09       -0.28      1.87 o 
  -6   7  14       73.34       87.00      4.81 o 
  -5   7  14        1.08        1.98      1.81 o 
  -4   7  14      146.94      149.55      5.11 o 
  -3   7  14      191.06      210.35      5.58 o 
  -2   7  14        1.84        7.03      2.09 o 
  -1   7  14       41.72       30.95      3.49 o 
   0   7  14      129.85      132.62      4.45 o 
   1   7  14        1.99        4.04      1.41 o 
   2   7  14        6.72        7.68      1.89 o 
   3   7  14       11.93       10.27      2.06 o 
   4   7  14        0.53        2.25      1.86 o 
   5   7  14        0.26       -2.52      1.68 o 
  -4   8  14      130.05      145.69      4.86 o 
  -3   8  14       13.39       12.36      2.64 o 
  -2   8  14       10.20       17.28      2.29 o 
  -1   8  14      141.71      153.44      6.16 o 
   0   8  14      275.48      274.60     14.05 o 
   1   8  14       11.47       20.87      3.00 o 
   2   8  14       60.12       62.64      4.25 o 
   3   8  14      127.10      116.22      4.59 o 
  -9   1  15       40.62       52.09      5.64 o 
  -8   1  15       40.11       38.02      6.81 o 
  -7   1  15        4.80        6.30      1.94 o 
  -6   1  15      147.27      144.10      4.31 o 
  -5   1  15        1.68        1.16      1.47 o 
  -4   1  15       18.24       13.58      2.17 o 
  -3   1  15        0.53       -0.85      1.36 o 
  -2   1  15        2.91        0.37      1.20 o 
  -1   1  15       36.06       36.34      2.22 o 
   0   1  15       10.21       10.78      1.72 o 
   1   1  15       23.78       25.43      2.06 o 
   2   1  15       50.93       50.41      2.73 o 
   3   1  15       94.15       98.44      3.39 o 
   4   1  15      147.53      160.72      4.67 o 
   5   1  15      114.42      114.28      4.11 o 
   6   1  15       14.19       15.92      2.44 o 
   7   1  15       30.84       36.16      3.09 o 
   8   1  15        1.38       -3.49      2.56 o 
  -9   2  15       28.85       33.85      6.96 o 
  -8   2  15        0.50        1.52      1.84 o 
  -7   2  15       14.01       14.58      2.46 o 
  -6   2  15       83.12       86.81      5.86 o 
  -5   2  15       87.36       95.58      3.63 o 
  -4   2  15      155.37      154.47      8.21 o 
  -3   2  15      534.80      513.54     12.53 o 
  -2   2  15       16.97       16.11      1.76 o 
  -1   2  15       57.63       57.75      2.61 o 
   0   2  15      592.16      533.35      8.11 o 
   1   2  15       79.98       73.99      2.96 o 
   2   2  15       46.84       43.66      2.50 o 
   3   2  15      313.99      307.12      5.89 o 
   4   2  15        0.07        0.40      1.43 o 
   5   2  15        5.26        6.39      1.61 o 
   6   2  15        3.16        1.04      1.83 o 
   7   2  15        3.09        0.07      2.57 o 
   8   2  15        1.07       -0.70      2.54 o 
  -8   3  15        0.76        0.39      1.86 o 
  -7   3  15       77.77       82.44      3.49 o 
  -6   3  15       48.70       51.60      3.46 o 
  -5   3  15        3.63        5.07      1.56 o 
  -4   3  15      158.48      154.44      4.47 o 
  -3   3  15       64.34       50.78      2.92 o 
  -2   3  15      311.51      317.94      5.82 o 
  -1   3  15        0.09       -1.02      1.13 o 
   0   3  15       96.54       83.70      3.06 o 
   1   3  15       42.37       43.84      2.48 o 
   2   3  15      139.37      136.37      3.87 o 
   3   3  15       87.69       93.61      3.31 o 
   4   3  15        9.63        4.65      1.51 o 
   5   3  15      118.71      112.70      4.46 o 
   6   3  15        7.74        8.63      2.13 o 
   7   3  15        0.20        0.65      1.83 o 
  -8   4  15       17.15       18.13      3.52 o 
  -7   4  15       32.18       38.15      3.95 o 
  -6   4  15       33.19       33.44      3.43 o 
  -5   4  15       29.09       30.27      2.56 o 
  -4   4  15        1.62        2.49      1.49 o 
  -3   4  15       12.18       13.32      1.96 o 
  -2   4  15      208.46      211.52      4.69 o 
  -1   4  15      103.48       96.27      3.24 o 
   0   4  15       28.85       30.94      2.27 o 
   1   4  15      363.74      351.67      6.34 o 
   2   4  15      636.22      605.72      9.14 o 
   3   4  15       65.55       66.68      3.04 o 
   4   4  15      440.44      439.78      9.00 o 
   5   4  15      601.35      613.02     11.23 o 
   6   4  15      172.72      176.95      5.55 o 
   7   4  15       10.79       10.16      2.44 o 
  -7   5  15       30.28       32.54      2.67 o 
  -6   5  15       44.92       46.30      4.46 o 
  -5   5  15       29.42       39.60      2.88 o 
  -4   5  15       25.30       23.50      2.32 o 
  -3   5  15       91.62       89.90      4.17 o 
  -2   5  15        3.11        2.19      1.50 o 
  -1   5  15        0.22        0.50      1.27 o 
   0   5  15       84.23       77.52      2.98 o 
   1   5  15        1.21       -0.20      1.35 o 
   2   5  15       20.17       22.90      2.12 o 
   3   5  15       11.87        8.81      1.69 o 
   4   5  15       38.97       45.19      6.54 o 
   5   5  15        5.73        2.31      1.92 o 
   6   5  15        0.18        0.09      2.09 o 
  -6   6  15       20.72       23.30      2.87 o 
  -5   6  15        0.24       -0.68      1.48 o 
  -4   6  15        7.73       10.66      2.36 o 
  -3   6  15      122.55      126.36      4.39 o 
  -2   6  15       55.06       59.97      3.59 o 
  -1   6  15       52.72       54.32      3.14 o 
   0   6  15       55.85       50.89      3.02 o 
   1   6  15      103.61      106.69      4.44 o 
   2   6  15      131.79      136.70      3.96 o 
   3   6  15        0.78        0.69      1.62 o 
   4   6  15       36.63       36.16      3.09 o 
   5   6  15      100.70      105.25      5.87 o 
  -4   7  15      278.32      293.42      8.57 o 
  -3   7  15        0.97        0.38      1.89 o 
  -2   7  15       50.94       65.59      3.49 o 
  -1   7  15      227.40      225.47      5.94 o 
   0   7  15       49.02       39.84      2.95 o 
   1   7  15        6.86        9.46      1.80 o 
   2   7  15       94.04       98.09      4.27 o 
   3   7  15       19.36       15.69      2.36 o 
  -8   0  16       17.03       26.58      4.47 o 
  -7   0  16      264.20      259.91     10.84 o 
  -6   0  16       77.37       78.29      6.08 o 
  -5   0  16      254.61      260.49      7.35 o 
  -4   0  16       15.72       14.87      2.71 o 
  -3   0  16        5.30        1.94      2.09 o 
  -2   0  16        8.54        4.54      2.13 o 
  -1   0  16      529.42      501.55     11.14 o 
   0   0  16       70.09       61.71      4.05 o 
   1   0  16      378.20      428.95     10.25 o 
   2   0  16      712.47      671.16     15.01 o 
   3   0  16        8.70        7.05      2.49 o 
   4   0  16     1154.81     1132.07     20.84 o 
   5   0  16      151.61      139.02     10.99 o 
   6   0  16      414.64      443.84     20.87 o 
   7   0  16      448.67      461.89     17.36 o 
  -8   1  16       29.18       38.18      3.60 o 
  -7   1  16        0.02        0.66      1.86 o 
  -6   1  16        5.77        1.39      1.86 o 
  -5   1  16       95.69      105.59      8.13 o 
  -4   1  16       28.25       36.71      2.32 o 
  -3   1  16      134.30      141.51      3.84 o 
  -2   1  16      238.46      244.54      5.09 o 
  -1   1  16        9.87        4.41      1.43 o 
   0   1  16       49.87       47.40      2.61 o 
   1   1  16      594.20      576.83      8.80 o 
   2   1  16       42.40       51.84      2.73 o 
   3   1  16      344.10      336.92      6.40 o 
   4   1  16      110.87      117.21      3.79 o 
   5   1  16       45.93       49.98      3.33 o 
   6   1  16        0.37       -0.41      1.89 o 
   7   1  16       57.80       60.89      4.89 o 
  -8   2  16        0.08       -0.54      1.91 o 
  -7   2  16      195.19      195.56      6.56 o 
  -6   2  16        9.34       11.28      2.43 o 
  -5   2  16        7.86       12.59      1.91 o 
  -4   2  16      104.57      102.79      5.17 o 
  -3   2  16      285.40      271.07      5.40 o 
  -2   2  16      121.94      120.77      3.64 o 
  -1   2  16       23.53       21.71      1.98 o 
   0   2  16      184.89      179.12      4.41 o 
   1   2  16        1.82        0.28      1.40 o 
   2   2  16      220.70      212.78      4.89 o 
   3   2  16        9.02       10.71      1.81 o 
   4   2  16        3.28        3.04      1.55 o 
   5   2  16       15.85       12.72      2.31 o 
   6   2  16       63.08       52.61      3.50 o 
   7   2  16       42.82       44.04      3.39 o 
  -7   3  16        1.95        4.31      3.36 o 
  -6   3  16       78.78       85.99      3.72 o 
  -5   3  16      127.59      135.39      4.36 o 
  -4   3  16       47.46       42.10      2.93 o 
  -3   3  16       60.68       60.13      3.26 o 
  -2   3  16       25.90       30.44      3.22 o 
  -1   3  16      207.15      211.81      4.81 o 
   0   3  16       20.37       21.15      2.11 o 
   1   3  16        1.50        0.95      1.40 o 
   2   3  16       47.16       44.59      2.65 o 
   3   3  16       22.82       21.95      2.16 o 
   4   3  16       18.28       18.00      2.04 o 
   5   3  16        2.11        0.56      1.88 o 
   6   3  16       45.75       48.44      3.57 o 
  -7   4  16       21.55       22.89      3.46 o 
  -6   4  16       24.17       23.56      2.84 o 
  -5   4  16        2.09        3.60      1.56 o 
  -4   4  16        2.15        0.60      1.59 o 
  -3   4  16       15.36       12.83      2.01 o 
  -2   4  16       59.68       57.16      3.15 o 
  -1   4  16        2.48        5.16      1.51 o 
   0   4  16        6.03        6.33      1.55 o 
   1   4  16       37.16       34.30      2.37 o 
   2   4  16       54.89       60.65      2.92 o 
   3   4  16        1.30        0.65      1.45 o 
   4   4  16       47.97       54.04      3.51 o 
   5   4  16        3.76        2.05      2.06 o 
   6   4  16        0.60       -0.76      1.96 o 
  -6   5  16       46.01       56.43      5.81 o 
  -5   5  16        2.56       -0.14      1.54 o 
  -4   5  16       70.81       84.44      3.82 o 
  -3   5  16        0.02       -0.34      1.56 o 
  -2   5  16        4.20        6.46      1.86 o 
  -1   5  16        4.85        1.39      1.61 o 
   0   5  16        6.35        7.75      1.66 o 
   1   5  16        6.72        1.07      1.43 o 
   2   5  16       58.65       69.06      3.09 o 
   3   5  16       27.62       26.03      2.72 o 
   4   5  16        2.36       -0.77      2.63 o 
   5   5  16      183.56      189.65      8.66 o 
  -4   6  16      227.83      260.09      6.59 o 
  -3   6  16      166.42      183.25      5.42 o 
  -2   6  16       48.42       38.10      2.90 o 
  -1   6  16       79.63       85.90      3.90 o 
   0   6  16      171.88      198.77      5.60 o 
   1   6  16       29.76       23.25      2.19 o 
   2   6  16       18.68       20.02      2.10 o 
   3   6  16       19.36       23.42      3.83 o 
  -7   1  17      169.69      162.29      6.08 o 
  -6   1  17       38.86       42.06      3.67 o 
  -5   1  17       17.63       20.53      2.32 o 
  -4   1  17       95.75       98.07      3.89 o 
  -3   1  17       26.27       22.13      2.07 o 
  -2   1  17       44.41       37.48      2.38 o 
  -1   1  17       32.22       35.92      2.44 o 
   0   1  17        7.12        7.91      2.49 o 
   1   1  17       52.73       48.87      2.67 o 
   2   1  17        7.61        3.95      2.06 o 
   3   1  17       15.31       13.69      1.95 o 
   4   1  17       88.13       89.81      3.99 o 
   5   1  17       40.39       47.25      3.17 o 
   6   1  17        0.00       -2.87      1.92 o 
  -7   2  17        6.53        5.67      2.25 o 
  -6   2  17       10.63        8.78      1.99 o 
  -5   2  17       27.61       29.54      2.63 o 
  -4   2  17      152.82      159.13      4.87 o 
  -3   2  17        8.32        9.82      1.75 o 
  -2   2  17       49.83       55.01      2.79 o 
  -1   2  17       91.43       90.98      3.41 o 
   0   2  17       35.21       42.11      3.36 o 
   1   2  17       41.88       47.30      3.34 o 
   2   2  17       93.02       98.38      3.57 o 
   3   2  17        8.71        5.59      1.77 o 
   4   2  17       63.88       66.21      3.87 o 
   5   2  17        0.03       -3.00      2.19 o 
  -6   3  17        7.07        5.48      2.59 o 
  -5   3  17        0.02        0.51      1.56 o 
  -4   3  17        0.36        1.09      1.68 o 
  -3   3  17      376.96      362.19      7.65 o 
  -2   3  17        0.06        2.14      1.73 o 
  -1   3  17       41.08       41.93      2.56 o 
   0   3  17      191.22      181.66      4.58 o 
   1   3  17      331.13      326.96      6.39 o 
   2   3  17      105.29      119.07      6.16 o 
   3   3  17      231.75      237.28      5.40 o 
   4   3  17       22.63       22.17      2.27 o 
   5   3  17        0.05       -0.74      1.85 o 
  -5   4  17      227.50      223.78      5.93 o 
  -4   4  17       21.29       21.46      2.41 o 
  -3   4  17      103.66      103.44      4.10 o 
  -2   4  17      212.54      219.29      6.55 o 
  -1   4  17      101.01      107.32      3.64 o 
   0   4  17       31.15       31.13      2.41 o 
   1   4  17       15.32       15.75      2.05 o 
   2   4  17       99.66      111.42      3.81 o 
   3   4  17       84.54       92.93      3.72 o 
   4   4  17       10.46        8.22      2.33 o 
  -4   5  17       12.73       14.77      2.55 o 
  -3   5  17      111.62      116.41      4.38 o 
  -2   5  17       26.21       21.25      2.42 o 
  -1   5  17        0.08       -0.39      1.78 o 
   0   5  17      131.81      137.84      5.40 o 
   1   5  17      170.88      179.93      6.74 o 
   2   5  17        8.98       13.82      1.97 o 
   3   5  17       25.03       24.50      2.90 o 
  -6   0  18      132.74      134.24      7.98 o 
  -5   0  18       88.01      106.26      7.03 o 
  -4   0  18      509.97      514.47     15.31 o 
  -3   0  18        8.65       12.47      2.64 o 
  -2   0  18       38.09       27.95      3.29 o 
  -1   0  18      419.40      425.21     10.64 o 
   0   0  18       77.86       77.33      4.83 o 
   1   0  18        1.84        4.14      5.68 o 
   2   0  18       19.07       21.96      3.20 o 
   3   0  18        1.07        1.03      2.25 o 
   4   0  18        3.51        6.07      4.36 o 
  -5   1  18        1.20        1.60      1.67 o 
  -4   1  18        1.28        4.61      2.17 o 
  -3   1  18       11.16        9.33      2.47 o 
  -2   1  18      176.46      184.79      4.68 o 
  -1   1  18        0.83        1.70      1.53 o 
   0   1  18       91.16       82.17      3.90 o 
   1   1  18       13.55       14.23      1.99 o 
   2   1  18      212.25      231.81      7.65 o 
   3   1  18       32.47       31.86      2.50 o 
   4   1  18       20.86       19.56      2.31 o 
  -5   2  18        1.07        0.40      1.74 o 
  -4   2  18        6.80        2.51      1.73 o 
  -3   2  18        0.02       -2.11      1.54 o 
  -2   2  18        0.97       -2.11      1.41 o 
  -1   2  18       11.78       16.45      2.02 o 
   0   2  18       10.31        7.47      1.87 o 
   1   2  18        1.40        0.99      1.62 o 
   2   2  18       23.80       19.16      2.17 o 
   3   2  18       83.01       72.38      3.33 o 
   4   2  18        0.51       -2.03      1.54 o 
  -4   3  18       31.39       35.44      3.30 o 
  -3   3  18       23.42       23.12      2.57 o 
  -2   3  18       72.41       64.33      3.45 o 
  -1   3  18       74.90       74.77      3.57 o 
   0   3  18        0.65        0.45      1.57 o 
   1   3  18      129.19      134.92      5.06 o 
   2   3  18       31.84       36.05      2.66 o 
   3   3  18       84.14       96.71      3.76 o 
  -3   4  18       10.12        8.50      2.85 o 
  -2   4  18       34.25       38.65      3.10 o 
  -1   4  18        1.83        4.22      1.80 o 
   0   4  18        0.00       -2.17      1.45 o 
   1   4  18        6.70        6.89      1.78 o 
   2   4  18        9.13        7.67      1.88 o 
  -3   1  19       81.01       85.81      4.69 o 
  -2   1  19       13.20       17.67      2.20 o 
  -1   1  19       82.08       87.31      3.78 o 
   0   1  19      384.63      386.59      7.77 o 
   1   1  19        7.07        7.38      2.31 o 
   2   1  19        6.83        8.05      1.93 o 
  -2   2  19       67.24       63.28      4.40 o 
  -1   2  19        2.47       -0.72      1.58 o 
   0   2  19      160.47      158.54      5.97 o 
   1   2  19       13.93       15.23      2.08 o 
                                                 
